# Supplementary material for: Cilia-based peptidergic signaling
Source: PLoS Biol. 2019 Dec 6;17(12):e3000566. doi: 10.1371/journal.pbio.3000566 (PMC6919629; doi:10.1371/journal.pbio.3000566)
Supplement: S1 Table — All receptors: A gene annotation screen identified 146 receptors in the C. reinhardtii genome. Receptors were assigned to 12 groups based on their putative structure and function. Accession number and Phytozome annotation are provided; the number of receptors in each group is indicated in the row identifying that group. Receptors in mating ectosomes: The 15 annotated receptors identified in mating ectosomes are listed. Expression analysis: Published transcriptomic datasets from [29] and [30] were used to assess developmentally regulated expression of these receptors. (XLSX) [file pbio.3000566.s007.xlsx]

## Sheet: All Receptors
S1 Table - Annotated receptors encoded by the C.reinhardtii genome
All Receptors
#	Accession Number	Phytozome Annotation
Scavenger Receptor Related (37)
1	Cre16.g654950.t1.1	Scavenger receptor cysteine rich (SRCR) protein
2	Cre09.g404750.t1.1	Scavenger receptor cysteine rich (SRCR) protein
3	Cre13.g591550.t1.1	Scavenger receptor cysteine rich (SRCR) protein
4	Cre12.g495701.t1.1	(1 of 37) PF00530 - Scavenger receptor cysteine-rich domain (SRCR)
5	Cre06.g281450.t1.1	Scavenger receptor cysteine rich (SRCR) protein
6	Cre08.g383600.t1.1	Scavenger receptor cysteine rich (SRCR) protein
7	Cre08.g383400.t1.1	(1 of 2) K13912 - deleted in malignant brain tumors 1 protein (DMBT1) scavenger receptor domains
8	Cre04.g214504.t1.1	(1 of 37) PF00530 - Scavenger receptor cysteine-rich domain (SRCR)
9	Cre04.g227500.t1.1	Scavenger receptor cysteine rich (SRCR) protein
10	Cre02.g099350.t1.1	Scavenger receptor cysteine rich (SRCR) protein
11	Cre01.g042300.t1.1	Scavenger receptor cysteine rich (SRCR) protein
12	Cre03.g179450.t1.1	Scavenger receptor cysteine rich (SRCR) protein
13	Cre35.g759247.t1.1	Scavenger receptor cysteine rich (SRCR) protein
14	Cre02.g097200.t1.1	Scavenger receptor cysteine rich (SRCR) protein
15	Cre06.g306900.t1.1	Scavenger receptor cysteine rich (SRCR) protein
16	Cre06.g296300.t1.1	Scavenger receptor cysteine rich (SRCR) protein
17	Cre01.g042352.t1.1	(1 of 2) PTHR19331//PTHR19331: - LYSYL OXIDASE-RELATED/ scavenger receptor domains
18	Cre01.g045600.t1.1	Speract/scavenger receptor, transmembrane glycoprotein
19	Cre04.g213950.t1.1	Scavenger receptor cysteine rich (SRCR) protein
20	Cre12.g552700.t1.1	(1 of 20) PTHR19862:SF14 - WD REPEAT PROTEIN 48 scavenger receptor domain
21	Cre17.g733200.t1.1	Scavenger receptor cysteine rich (SRCR) protein
22	Cre10.g451500.t1.2	Chitinase-like hydrolase scavenger receptor domains
23	Cre10.g423850.t2.1	Scavenger receptor cysteine rich (SRCR) protein
24	Cre05.g240700.t1.1	Scavenger receptor cysteine-rich domain (SRCR) // Pregnancy-associated plasma protein-A
25	Cre04.g219050.t1.1	Scavenger receptor cysteine rich (SRCR) protein
26	Cre10.g431050.t1.1	Speract/scavenger receptor, transmembrane glycoprotein
27	Cre10.g458400.t1.2	Scavenger receptor cysteine rich (SRCR) protein
28	Cre15.g641150.t1.1	(1 of 20) PTHR19862:SF14 - WD REPEAT PROTEIN 48 scavenger receptor domains
29	Cre16.g657950.t1.1	Predicted protein scavenger receptor
30	Cre10.g421900.t1.1	Scavenger receptor cysteine rich (SRCR) protein
31	Cre02.g097213.t1.2	(1 of 37) PF00530 - Scavenger receptor cysteine-rich domain (SRCR)
32	Cre02.g099050.t1.1	(1 of 22) PTHR19331 - LYSYL OXIDASE-RELATED
33	Cre17.g706050.t1.1	(1 of 4) PTHR19331//PTHR19331:SF328 - LYSYL OXIDASE-RELATED
34	Cre01.g042502.t1.1	(1 of 2) PTHR19331//PTHR19331:SF299 - LYSYL OXIDASE-RELATED //
35	Cre04.g229550.t1.1	(1 of 4) 1.4.3.13 - Protein-lysine 6-oxidase / Lysyl oxidase scavenger receptor domain
36	Cre04.g214000.t1.1	(1 of 1) PTHR19331//PTHR19331:SF296 - LYSYL OXIDASE-RELATED
37	Cre01.g045601.t1.2	(1 of 2) deleted in malignant brain tumors 1 protein (DMBT1) scavenger receptor domain
TRP Channel Related (19)
38	Cre17.g728450.t1.2	(1 of 7) PF06011 - Transient receptor potential (TRP) ion channel (TRP)
39	Cre16.g658900.t1.1	Transient receptor potential ion channel protein
40	Cre07.g341350.t1.2	Transient receptor potential ion channel protein
41	Cre16.g655950.t1.1	Transient receptor potential ion channel protein
42	Cre08.g358575.t1.1	Transient receptor potential ion channel protein
43	Cre12.g493300.t1.2	(1 of 5) PTHR10582 - TRANSIENT RECEPTOR POTENTIAL ION CHANNEL PROTEIN
44	Cre07.g327750.t1.1	Transient receptor potential ion channel protein
45	Cre17.g702250.t1.1	Transient receptor potential ion channel protein
46	Cre07.g334300.t1.1	Transient receptor potential ion channel protein
47	Cre09.g390578.t1.1	(1 of 6) PTHR10117 - TRANSIENT RECEPTOR POTENTIAL CHANNEL
48	Cre09.g398400.t1.2	Transient receptor potential ion channel protein
49	Cre03.g175050.t1.1	Transient receptor potential ion channel protein
50	Cre03.g145147.t1.1	Transient receptor potential ion channel protein
51	Cre03.g153950.t1.1	Transient receptor potential ion channel protein
52	Cre09.g397142.t1.1	Transient receptor potential ion channel protein
53	Cre10.g452950.t1.1	Transient receptor potential ion channel protein
54	Cre01.g052750.t1.1	Transient receptor potential (TRP) ion channel (TRP) // central domain (Kelch_4)
55	Cre12.g529850.t1.1	(1 of 5) PTHR10582 - TRANSIENT RECEPTOR POTENTIAL ION CHANNEL PROTEIN
56	Cre10.g420500.t1.1	(1 of 6) PTHR10117 - TRANSIENT RECEPTOR POTENTIAL CHANNEL
Toll-like Receptor Related (16)
57	Cre06.g268650.t1.1	Flagellar Associated Protein (Toll-like?)
58	Cre06.g287150.t1.1	(1 of 26) PTHR24365 - TOLL-LIKE RECEPTOR
59	Cre17.g734789.t1.1	(1 of 8) PF00560 - Leucine Rich Repeat (LRR_1) TOLL-like
60	Cre16.g668750.t1.1	(1 of 26) PTHR24365 - TOLL-LIKE RECEPTOR
61	Cre08.g372900.t1.1	Variable flagella protein 1 toll-like receptor (panther)?
62	Cre09.g411250.t1.1	(1 of 26) PTHR24365 - TOLL-LIKE RECEPTOR
63	Cre06.g258363.t1.2	(1 of 26) PTHR24365 - TOLL-LIKE RECEPTOR
64	Cre10.g454700.t1.2	(1 of 4) PF12799 - Leucine Rich repeats (2 copies) (LRR_4) Toll-like receptor (panther)??
65	Cre03.g191800.t1.2	(1 of 26) PTHR24365 - TOLL-LIKE RECEPTOR
66	Cre12.g531500.t1.2	Flagellar Associated Protein TOLL_LIKE (panther)??
67	Cre01.g023550.t1.1	Flagellar Associated Protein, TOLL-like receptor (panther)
68	Cre12.g534200.t1.1	(1 of 1) PTHR24365//PTHR24365:SF381 - TOLL-LIKE RECEPTOR
69	Cre12.g497450.t1.2	(1 of 26) PTHR24365 - TOLL-LIKE RECEPTOR
70	Cre17.g739850.t1.2	Predicted protein toll-like receptor (panther)
71	Cre12.g561150.t1.1	(1 of 26) PTHR24365 - TOLL-LIKE RECEPTOR
72	Cre14.g618750.t1.1	Flagellar Associated Protein (Toll-like receptor panther??)
G Protein Coupled Receptor Related (15)
73	Cre06.g305350.t1.1	(1 of 1) PTHR11319//PTHR11319:SF32 - G PROTEIN-COUPLED RECEPTOR-RELATED //
74	Cre07.g338550.t1.1	(1 of 14) PTHR11319 - G PROTEIN-COUPLED RECEPTOR-RELATED
75	Cre16.g674739.t1.1	(1 of 1) PTHR15948 - G-PROTEIN COUPLED RECEPTOR 89-RELATED
76	Cre01.g044350.t1.1	(1 of 2) PTHR11319//PTHR11319:SF28 - G PROTEIN-COUPLED RECEPTOR-RELATED //
77	Cre01.g040650.t1.1	(1 of 14) PTHR11319 - G PROTEIN-COUPLED RECEPTOR-RELATED
78	Cre02.g094801.t1.1	(1 of 14) PTHR11319 - G PROTEIN-COUPLED RECEPTOR-RELATED
79	Cre13.g604050.t1.2	(1 of 14) PTHR11319 - G PROTEIN-COUPLED RECEPTOR-RELATED
80	Cre01.g042450.t1.1	(1 of 14) PTHR11319 - G PROTEIN-COUPLED RECEPTOR-RELATED
81	Cre13.g564151.t1.1	(1 of 14) PTHR11319 - G PROTEIN-COUPLED RECEPTOR-RELATED
82	Cre01.g040850.t1.2	(1 of 14) PTHR11319 - G PROTEIN-COUPLED RECEPTOR-RELATED
83	Cre10.g420561.t1.2	(1 of 14) PTHR11319 - G PROTEIN-COUPLED RECEPTOR-RELATED
84	Cre17.g706700.t1.1	(1 of 2) PTHR11319//PTHR11319:SF28 - G PROTEIN-COUPLED RECEPTOR-RELATED
85	Cre17.g709000.t1.2	(1 of 1) PTHR11319//PTHR11319:SF35 - G PROTEIN-COUPLED RECEPTOR-RELATED
86	Cre14.g619400.t1.2	(1 of 14) PTHR11319 - G PROTEIN-COUPLED RECEPTOR-RELATED
87	Cre12.g523950.t1.2	(1 of 1) PTHR21229 - LUNG SEVEN TRANSMEMBRANE RECEPTOR
Patched Related (2)
88	Cre12.g550900.t1.2	Sterol sensing domain protein PATCH-RELATED
89	Cre12.g496350.t1.2	Sterol sensing 5-transmembrane protein PATCH_RELATED
Receptor Tyrosine Kinase Related (7)
90	Cre09.g400256.t1.1	(1 of 6) 2.7.10.1 - Receptor protein-tyrosine kinase / Receptor protein tyrosine kinase
91	Cre07.g351800.t1.1	Protein tyrosine kinase
92	Cre06.g306250.t1.1	(1 of 6) 2.7.10.1 - Receptor protein-tyrosine kinase / Receptor protein tyrosine kinase
93	Cre06.g279300.t1.2	(1 of 1) 2.7.10.1//2.7.10.2//2.7.11.1 - Receptor protein-tyrosine kinase
94	Cre13.g566350.t1.1	(1 of 6) 2.7.10.1 - Receptor protein-tyrosine kinase / Receptor protein tyrosine kinase
95	Cre10.g421050.t1.1	(1 of 6) 2.7.10.1 - Receptor protein-tyrosine kinase / Receptor protein tyrosine kinase
96	Cre17.g742400.t1.1	Protein tyrosine kinase
Lectin-Receptor Related (7)
97	Cre03.g156200.t1.1	(1 of 16) PF00059 - Lectin C-type domain (Lectin_C)
98	Cre05.g245352.t1.1	(1 of 1) Lectin C-type domain (Lectin_C) // Scavenger receptor cysteine-rich domain (SRCR)
99	Cre10.g458350.t1.1	Chitinase-like hydrolase scavenger receptor and lectin C-type domains
100	Cre14.g631100.t1.1	Cysteine endopeptidase scavenger receptor and lectin C-type domains
101	Cre12.g552300.t1.2	C-type lectin
102	Cre01.g002787.t1.1	Lectin C-type domain (Lectin_C) // Scavenger receptor cysteine-rich domain (SRCR)
103	Cre06.g309951.t1.1	(1 of 1) PTHR22803 - MANNOSE, PHOSPHOLIPASE, LECTIN RECEPTOR RELATED
Ryanodine Receptor Related (1)
104	Cre16.g665450.t1.1	Ryanodine-inositol 1,4,5-triphosphate receptor Ca2+ channel
TNF Receptor Family Related (6)
105	Cre01.g049132.t1.2	(1 of 1) PTHR23097//PTHR23097:SF105 - TUMOR NECROSIS FACTOR RECEPTOR
106	Cre06.g305250.t1.1	(1 of 3) PTHR15822 - TRAF AND TNF RECEPTOR-ASSOCIATED PROTEIN
107	Cre03.g167200.t1.1	(1 of 1) PTHR23097//PTHR23097:SF107 - TUMOR NECROSIS FACTOR RECEPTOR
108	Cre07.g334150.t1.1	(1 of 1) PTHR23097//PTHR23097:SF124 - TUMOR NECROSIS FACTOR RECEPTOR
109	Cre12.g521600.t1.1	(1 of 3) PTHR15822 - TRAF AND TNF RECEPTOR-ASSOCIATED PROTEIN
110	Cre14.g630150.t1.1	(1 of 1) PTHR10131:SF52 - TNF RECEPTOR-ASSOCIATED FACTOR FAMILY PROTEIN
Glutamate Receptor Related (5)
111	Cre12.g542569.t1.2	(1 of 5) PTHR18966 - IONOTROPIC GLUTAMATE RECEPTOR
112	Cre12.g532850.t1.1	(1 of 5) PTHR18966 - IONOTROPIC GLUTAMATE RECEPTOR
113	Cre13.g585400.t1.1	(1 of 5) PTHR18966 - IONOTROPIC GLUTAMATE RECEPTOR
114	Cre12.g532950.t1.2	(1 of 5) PTHR18966 - IONOTROPIC GLUTAMATE RECEPTOR
115	Cre16.g685650.t1.1	Ionotropic glutamate receptor
Flagellar Blue Light Receptor (1)
116	Cre03.g199000.t1.2	Phototropin
Other Receptors and Related Proteins (27)
117	Cre12.g537000.t1.2	(1 of 1) PF02041 - Auxin binding protein (Auxin_BP)
118	Cre17.g730200.t1.2	Peroxisomal targeting signal 2 receptor
119	Cre24.g755497.t1.1	(1 of 2) K05770 - benzodiazapine receptor (BZRP)
120	Cre03.g175500.t1.2	(1 of 2) K05770 - benzodiazapine receptor (BZRP)
121	Cre05.g231050.t1.1	(1 of 1) K10636 - autocrine motility factor receptor (AMFR, GP78)
122	Cre06.g303900.t1.1	(1 of 1) PTHR20855:SF52 - ADIPONECTIN RECEPTOR PROTEIN
123	Cre04.g211750.t1.1	(1 of 2) K07297 - adiponectin receptor (ADIPOR)
124	Cre06.g308750.t1.2	(1 of 1) PTHR20855:SF15 - PROGESTIN AND ADIPOQ RECEPTOR FAMILY MEMBER 3
125	Cre12.g551000.t1.2	(1 of 1) PTHR33966:SF1 - PROTEIN ODR-4 HOMOLOG olfactory receptor like
126	Cre06.g258100.t1.1	(1 of 1) PTHR12436:SF4 - LEUKOCYTE RECEPTOR CLUSTER MEMBER 8
127	Cre11.g467638.t1.1	LEUCINE-RICH REPEAT RECEPTOR-LIKE SERINE/THREONINE-PROTEIN KINASE BAM2
128	Cre06.g252401.t1.1	(1 of 1) PTHR23291:SF50 - PROTEIN LIFEGUARD 4, 7 TMs
129	Cre01.g042850.t1.2	(1 of 1) membrane-associated progesterone receptor component (PGRMC1_2). TM + 2 CytB5
130	Cre13.g571450.t1.1	MEMBRANE-ASSOCIATED PROGESTERONE RECEPTOR-RELATED CytB5 + TM
131	Cre02.g104250.t1.1	(1 of 1) PTHR18945:SF559 - PROTEIN LGC-12 gated ion channel
132	Cre15.g642050.t1.2	(1 of 1) PTHR14387 - THADA/DEATH RECEPTOR INTERACTING PROTEIN
133	Cre05.g242900.t1.2	(1 of 1) K12592 - exosome complex protein LRP1 (C1D, LRP1)
134	Cre17.g696850.t1.2	(1 of 2) K17279 - receptor expression-enhancing protein 5/6 (REEP5_6)
135	Cre01.g026400.t1.1	(1 of 1) PF03124 - EXS family (EXS)
136	Cre01.g027900.t1.2	(1 of 1) K17338 - receptor expression-enhancing protein 1/2/3/4 (REEP1_2_3_4)
137	Cre01.g018600.t1.2	(1 of 1) PF05529 - B-cell receptor-associated protein 31-like (Bap31)
138	Cre09.g402775.t1.1	(1 of 1) (DUF202) // SPX domain (SPX) // VTC domain (VTC) phosphatidylserine receptor
139	Cre05.g244950.t1.2	(1 of 1) K13250 - translocon-associated protein subunit beta (SSR2)
140	Cre11.g467642.t1.1	LEUCINE-RICH REPEAT RECEPTOR-LIKE S/T-PROTEIN KINASE BAM2-RELATED
141	Cre03.g148100.t1.2	(1 of 1) PTHR10281:SF4 – NEUFERRICIN
142	Cre03.g177500.t1.1	(1 of 2) K17279 - receptor expression-enhancing protein 5/6 (REEP5_6)
143	Cre02.g107700.t1.1	(1 of 12) PF00646 - F-box domain (F-box) TOLL-like?
ER Related Receptors (3)
144	Cre06.g309350.t1.2	KDEL receptor-like protein
145	Cre01.g051400.t1.2	KDEL Receptor A
146	Cre13.g562475.t1.1	ER LUMEN PROTEIN RETAINING RECEPTOR FAMILY PROTEIN-RELATED

## Sheet: Receptors in Mating Ectosome
S1 Table - Annotated receptors encoded by the C.reinhardtii genome
Receptors in Mating Ectosomes
#	Accession number	Phytozome Annotation	Identifier
1	Cre01.g042300.t1.1	Scavenger receptor cysteine rich (SRCR) protein	Scavenger Receptr Related
2	Cre01.g045601.t1.2	(M=2) PTHR19331:SF16 - SCAVENGER RECEPTOR-RELATED	Scavenger Receptr Related
3	Cre04.g219050.t1.1	Scavenger receptor cysteine rich (SRCR) protein	Scavenger Receptr Related
4	Cre04.g229550.t1.1	(M=2) PF00530//PF06011 - Scavenger receptor cysteine-rich domain // Transient receptor potential (TRP) ion channel	Scavenger Receptr Related
5	Cre06.g296300.t1.1	Scavenger receptor cysteine rich (SRCR) protein	Scavenger Receptr Related
6	Cre08.g383400.t1.1	(1 of 2) K13912 - deleted in malignant brain tumors 1 protein (DMBT1) scavenger receptor domains	Scavenger Receptr Related
7	Cre12.g523950.t1.2	(M=1) PTHR21229 - LUNG SEVEN TRANSMEMBRANE RECEPTOR	G Protein Couple Receptor Related
8	Cre12.g552300.t1.2	C-type lectin	Lectin-Receptor Related
9	Cre14.g631100.t1.1	Cysteine endopeptidase scavenger receptor and lectin C-type domains	Lectin-Receptor Related
10	Cre01.g049132.t1.2	(1 of 1) PTHR23097//PTHR23097:SF105 - TUMOR NECROSIS FACTOR RECEPTOR	TNF Receptor Family Related
11	Cre12.g532850.t1.1	(M=2) PTHR18966//PTHR18966:SF42 - IONOTROPIC GLUTAMATE RECEPTOR // SUBFAMILY NOT NAMED	Glutamate Receptor Related
12	Cre03.g199000.t1.2	Phototropin	Flagellar Blue Light Receptor
13	Cre03.g177500.t1.1	(M=4) PTHR12300 - HVA22-LIKE PROTEINS	Other Receptors and Related Proteins
14	Cre09.g402775.t1.1	(M=3) PTHR10783:SF20 - VACUOLAR TRANSPORTER CHAPERONE 4	Other Receptors and Related Proteins
15	Cre15.g642050.t1.2	(M=1) PTHR14387 - THADA/DEATH RECEPTOR INTERACTING PROTEIN	Other Receptors and Related Proteins

## Sheet: Expression Analysis
S1 Table - Annotated receptors encoded by the C.reinhardtii genome
Expression Analysis
Transcriptomic analysis from Ning and Joo et al
		Normalized %RPKM value
From Ning et al. 2013		Vegetative cells		Resting gametes		Lysin treated gametes		dbcAMP treated gametes
	GeneID	Asyn	Syn	G-	G+	G-	G+	G-	G+	Gene Name
	Cre01.g042300	5.51	2.21	10	15.63	20.98	17.78	8.47	19.42	SRR6
	Cre04.g219050	18.01	7.56	39.36	27.15	2.09	2.99	0.31	2.52	SRR10
	Cre04.g229550	8.87	8.3	43.71	7.3	14.44	8.17	4.47	4.75
	Cre06.g296300	1.85	0.02	0.8	0.22	68.62	23.81	4.51	0.17	SRR1
	Cre08.g383400	21.37	8.03	34.57	18.52	3.69	8.01	1.39	4.42
	Cre12.g523950	7.66	7.13	9.81	11.58	31.05	25.57	5.03	2.17
	Cre12.g532850	0.02	0.02	2.01	22.98	2.31	17.6	42.22	12.83	_PHR3
	Cre14.g631100	12.14	9.59	29.87	26.8	1.76	6.37	1.61	11.87	_CEP13
	Cre12.g552300	43.99	22.61	20.91	8.99	0.65	0.51	0.44	1.9	CTL3
	Cre01.g049132	9.35	10.95	16.18	17.8	15.4	14.24	11.7	4.37
	Cre03.g199000	19.37	15.66	14.44	12.87	3.6	7.13	8	18.93	_PHT1
	Cre03.g177500	9.86	6.36	22.9	21.27	15.43	15.99	2.93	5.26
		Normalized FPKM value
. 2017		Vegetative cells		Resting gametes		Lysin treated gametes		dbcAMP treated gametes
	Gene ID	Asyn	Syn	G-	G+	G-	G+	G-	G+
	Cre01.g045601	0.117642	0.0726528	0.193182	0.113823	0.0169523	0.0204918	0.00279434	0.0184426
	Cre15.g642050	0.06266	0.0242555	0.111845	0.0727665	0.0207519	0.0169788	0.0102412	0.0323407
	Cre09.g402775	0.135369	0.0971553	0.161396	0.181302	0.0269512	0.0338501	0.0131743	0.028146
