# Supplementary material for: Cilia-based peptidergic signaling
Source: PLoS Biol. 2019 Dec 6;17(12):e3000566. doi: 10.1371/journal.pbio.3000566 (PMC6919629; doi:10.1371/journal.pbio.3000566)
Supplement: S2 Table — Total spectral counts for each sample were normalized to the average value. Normalized total spectral counts (Mean) from Datasets 1 (Samples A, B, C) and 2 (Sample D, E, F) and relative standard deviation are given. Accession numbers, Phytozome annotation, molecular mass, and Pred Algo predictions are tabulated. C, chloroplast; M, mitochondrion; NA, not annotated; O, other (cytosolic, vacuolar, endosomal); SP, signal peptide. (XLSX) [file pbio.3000566.s008.xlsx]

## Sheet: Sheet1
S2 Table - Proteins identified in mating ectosome-rich pellets
					Normalized to average spectral count (58,988)
#	Accession Number	Phytozome Annotation	Pred Algo	Molecular Mass	Sample EA	Sample EB	Sample EC	Sample ED	Sample EE	Sample EF	Total spectral counts (Mean)	Relative standard deviation (SD/ Mean)
1	Cre01.g000350.t1.1	(M=1) PTHR19370:SF9 - OS01G0120600 PROTEIN (FRAGMENT)	O	43kDa	32.3108	26.02	25.2372	30.1326	30.0005	19.834	27.2559	0.165751
2	Cre01.g000900.t1.2	Predicted DUF1350 domain containing protein	C	51kDa	3.59009	3.00231	3.29181	0.886253	1.87503	0.944477	2.26499	0.527983
3	Cre01.g001100.t1.2	Not annotated	O	70kDa	40.6876	42.0323	42.7935	61.1514	72.1887	59.502	53.0593	0.246161
4	Cre01.g001550.t1.1	(M=2) PTHR10938 - TRANSLATION INITIATION FACTOR IF-3	C	47kDa	8.37687	8.00616	12.07	6.20377	3.75006	8.50029	7.81785	0.352845
5	Cre01.g002300.t1.2	Peptidyl-prolyl cis-trans isomerase, cyclophilin-type	O	18kDa	33.5075	22.0169	29.6263	23.9288	20.6253	20.7785	25.0806	0.211541
6	Cre01.g002350.t1.1	(M=1) K04532 - amyloid beta precursor protein binding protein 1	O	62kDa	13.1636	11.0085	4.38908	6.20377	7.50013	4.72238	7.83125	0.452551
7	Cre01.g002500.t1.2	Chlamyopsin, light-gated proton channel rhodopsin	O	27kDa	11.967	9.00693	2.19454	30.1326	28.1255	35.8901	19.5528	0.694651
8	Cre01.g003376.t1.1	(M=1) PTHR24078//PTHR24078:SF29 - DNAJ HOMOLOG SUBFAMILY C MEMBER	O	82kDa	2.39339	7.00539	7.68089	0	1.87503	0	3.15912	1.07285
9	Cre01.g004250.t1.2	Flagellar inner arm dynein light chain, Tctex1	O	13kDa	1.1967	2.00154	1.09727	1.77251	0	0.944477	1.16875	0.602615
10	Cre01.g004300.t1.2	Asparagine synthase	C	65kDa	126.85	111.085	141.548	49.6302	61.876	52.8907	90.6467	0.44825
11	Cre01.g004350.t1.2	(M=1) K12200 - programmed cell death 6-interacting protein	O	97kDa	32.3108	26.02	25.2372	5.31752	1.87503	3.77791	15.7564	0.858284
12	Cre01.g004500.t1.2	Isopropylmalate dehydratase, large subunit	C	53kDa	80.1786	82.0631	76.8089	54.9477	62.8136	55.7241	68.756	0.180279
13	Cre01.g004900.t1.2	(M=4) PTHR11019//PTHR11019:SF30 - THIJ/PFPI	O	24kDa	28.7207	25.0192	14.2645	0	3.75006	0	11.9591	1.06446
14	Cre01.g004950.t1.1	(M=4) PTHR11019//PTHR11019:SF30 - THIJ/PFPI	O	24kDa	4.78678	4.00308	6.58362	1.77251	1.87503	0	3.17017	0.754947
15	Cre01.g005050.t1.1	(M=2) K06816 - golgi apparatus protein 1	SP	97kDa	10.7703	15.0115	15.3618	64.6965	63.7511	60.4465	38.3396	0.705814
16	Cre01.g005150.t1.1	Serine glyoxylate aminotransferase	M	49kDa	28.7207	19.0146	35.1127	18.6113	26.2504	19.834	24.5906	0.269744
17	Cre01.g005850.t1.2	Cobalamin adenosyltransferase and Flagellar Associated Protein	O	21kDa	2.39339	3.00231	3.29181	1.77251	3.75006	0	2.36835	0.57052
18	Cre01.g006950.t2.1	Fructose-1,6-bisphosphate aldolase	C	42kDa	37.0976	38.0293	32.9181	23.0426	13.1252	26.4453	28.443	0.335244
19	Cre01.g007600.t2.1	Not annotated	O	28kDa	11.967	5.00385	8.77816	12.4075	17.8128	11.3337	11.2172	0.378331
20	Cre01.g007651.t1.1	(M=1) PTHR13326 - TRNA PSEUDOURIDINE SYNTHASE D	O	109kDa	15.557	19.0146	21.9454	15.9526	14.0627	9.44477	15.9962	0.267222
21	Cre01.g007700.t1.1	(M=1) 3.4.11.1 - Leucyl aminopeptidase.	C	62kDa	82.572	88.0677	68.0308	69.1277	70.3137	58.5576	72.7782	0.147202
22	Cre01.g009300.t1.1	(M=1) PTHR11200//PTHR11200:SF41 - INOSITOL 5-PHOSPHATASE // UNCHARACTERIZED	O	141kDa	7.18017	6.00462	9.87543	7.09002	12.1877	12.2782	9.10269	0.301031
23	Cre01.g009950.t1.2	Pre-rRNA processing protein	O	25kDa	2.39339	5.00385	4.38908	9.74878	8.43764	9.44477	6.56959	0.46425
24	Cre01.g010400.t1.2	Not annotated	SP	20kDa	8.37687	9.00693	6.58362	9.74878	14.0627	10.3892	9.6947	0.258712
25	Cre01.g010650.t1.2	Not annotated	SP	205kDa	1.1967	8.00616	4.38908	0	2.81255	0	2.73408	1.13152
26	Cre01.g010832.t1.1	(M=1) PTHR12411//PTHR12411:SF160 - CYSTEINE PROTEASE FAMILY C1-RELATED // SUBFAMILY NOT NAMED	SP	66kDa	14.3603	8.00616	3.29181	4.43126	0.937516	3.77791	5.80083	0.823304
27	Cre01.g010848.t1.1	(M=1) K06997 - putative drug exporter of the RND superfamily	C	27kDa	5.98348	0	4.38908	0.886253	1.87503	0	2.18897	1.13047
28	Cre01.g010900.t1.2	Glyceraldehyde-3-Phosphate Dehydrogenase	C	40kDa	260.88	259.199	278.707	388.179	363.756	430.681	330.234	0.222861
29	Cre01.g011000.t1.2	Ribosomal protein L6, component of cytosolic 80S ribosome and 60S large subunit	O	24kDa	83.7687	89.0685	83.3925	165.729	162.19	156.783	123.489	0.338967
30	Cre01.g011500.t1.2	26S proteasome regulatory subunit	O	34kDa	19.1471	26.02	25.2372	24.8151	18.7503	24.5564	23.0877	0.140619
31	Cre01.g012350.t1.2	(M=1) PTHR13213 - DNA POLYMERASE V RELATED	O	154kDa	9.57356	23.0177	31.8208	59.3789	55.3134	47.2238	37.7214	0.518427
32	Cre01.g012450.t1.1	(M=1) PTHR11254//PTHR11254:SF124 - HECT DOMAIN UBIQUITIN-PROTEIN LIGASE // SUBFAMILY NOT NAMED	O	544kDa	70.605	105.081	82.2953	15.9526	9.37516	17.0006	50.0516	0.818912
33	Cre01.g013300.t1.1	DegP-type protease	M	77kDa	0	1.00077	5.48635	2.65876	2.81255	3.77791	2.62272	0.744851
34	Cre01.g014050.t1.2	(M=1) PTHR12681 - ZINC FINGER-CONTAINING PROTEIN P48ZNF	O	46kDa	3.59009	4.00308	5.48635	3.54501	2.81255	0.944477	3.39693	0.439577
35	Cre01.g014350.t1.2	Peroxiredoxin, type II	C	21kDa	15.557	9.00693	10.9727	0	1.87503	2.83343	6.70752	0.907213
36	Cre01.g015000.t1.2	Acetylglutamate kinase	C	36kDa	34.7042	33.0254	37.3072	46.9714	29.063	43.4459	37.4195	0.178904
37	Cre01.g015350.t1.1	Light-dependent protochlorophyllide reductase	C	42kDa	40.6876	41.0316	50.4744	86.8528	79.6888	87.8363	64.4286	0.353213
38	Cre01.g015600.t1.1	(M=1) KOG1242 - Protein containing adaptin N-terminal region	O	282kDa	71.8017	85.0654	83.3925	103.692	72.1887	73.6692	81.6349	0.1501
39	Cre01.g015950.t1.2	Translation factor	C	30kDa	3.59009	7.00539	14.2645	1.77251	1.87503	3.77791	5.38091	0.882099
40	Cre01.g016050.t1.2	Splicing factor, component of the U5 snRNP and of the spliceosome	O	278kDa	75.3918	112.086	144.84	143.573	142.502	148.283	127.779	0.225963
41	Cre01.g016514.t1.1	(M=2) 1.8.1.4 - Dihydrolipoyl dehydrogenase.	C	61kDa	38.2943	43.0331	50.4744	100.147	92.8141	89.7253	69.0813	0.405683
42	Cre01.g016528.t1.1	(M=1) 3.1.3.77 - Acireductone synthase.	O	53kDa	10.7703	18.0139	6.58362	14.18	18.7503	12.2782	13.4294	0.341485
43	Cre01.g017300.t1.2	Plastid ribosomal protein S21	C	21kDa	14.3603	27.0208	30.7236	22.1563	9.37516	14.1672	19.6339	0.424207
44	Cre01.g017600.t2.1	Putative quinoprotein	O	110kDa	137.62	95.0731	86.6844	45.1989	40.3132	30.2233	72.5188	0.569226
45	Cre01.g017900.t1.1	(M=5) PF01011 - PQQ enzyme repeat	SP	113kDa	31.1141	24.0185	24.1399	10.635	11.2502	8.50029	18.2763	0.51064
46	Cre01.g019250.t1.2	Putative dTDP-glucose 4-6-dehydratase	O	43kDa	31.1141	29.0223	19.7509	10.635	8.43764	10.3892	18.2249	0.548612
47	Cre01.g020400.t1.2	(M=1) K13111 - WD40 repeat-containing protein SMU1	O	57kDa	1.1967	1.00077	3.29181	2.65876	4.68758	5.66686	3.08375	0.604389
48	Cre01.g020918.t1.1	(M=1) K06972 - ribosomal RNA large subunit methyltransferase F [EC:2.1.1.181]	C	117kDa	166.341	181.139	118.505	56.7202	58.126	29.2788	101.685	0.621013
49	Cre01.g020950.t1.2	(M=1) PTHR17602 - RIBOSOME BIOGENESIS REGULATORY PROTEIN	O	42kDa	9.57356	13.01	14.2645	15.9526	17.8128	13.2227	13.9727	0.201393
50	Cre01.g021251.t1.1	(M=1) 4.3.2.1 - Argininosuccinate lyase.	C	56kDa	50.2612	47.0362	59.2526	52.2889	71.2512	64.2244	57.3858	0.160915
51	Cre01.g021500.t1.1	(M=1) PTHR12385:SF22 - PREDICTED PROTEIN	SP	87kDa	7.18017	7.00539	8.77816	14.18	15.9378	16.0561	11.5229	0.376088
52	Cre01.g021600.t1.2	(M=1) PF00270//PF00271//PF00397 - DEAD/DEAH box helicase // Helicase conserved C-terminal domain // WW domain	O	66kDa	35.9009	41.0316	53.7662	73.559	76.8763	74.6137	59.2913	0.307184
53	Cre01.g022350.t1.2	(M=1) KOG0347 - RNA helicase	C	150kDa	0	0	2.19454	6.20377	2.81255	1.88895	2.1833	1.04807
54	Cre01.g022650.t1.2	(M=1) 3.5.1.6 - Beta-ureidopropionase.	O	43kDa	8.37687	12.0092	17.5563	28.3601	26.2504	26.4453	19.8331	0.425007
55	Cre01.g023350.t1.1	Oligoendopeptidase	C	73kDa	49.0645	53.0408	29.6263	17.7251	13.1252	17.0006	29.9304	0.578473
56	Cre01.g023787.t1.1	(M=1) PTHR19211:SF15 - ATP-BINDING CASSETTE, SUB-FAMILY F (GCN20), MEMBER 2	O	46kDa	10.7703	12.0092	13.1672	3.54501	4.68758	10.3892	9.09476	0.439223
57	Cre01.g025250.t1.1	Riboflavin kinase	C	42kDa	20.3438	14.0108	18.6536	25.7013	17.8128	24.5564	20.1798	0.21675
58	Cre01.g025400.t1.2	(M=1) PTHR23053 - DLEC1 (DELETED IN LUNG AND ESOPHAGEAL CANCER 1)	O	528kDa	0	12.0092	5.48635	13.2938	14.0627	8.50029	8.89207	0.609048
59	Cre01.g025450.t1.2	Flagellar Associated Protein	O	46kDa	3.59009	6.00462	3.29181	1.77251	0	0	2.44317	0.953028
60	Cre01.g026450.t1.2	Serine/arginine-rich pre-mRNA splicing factor	O	35kDa	25.1306	23.0177	37.3072	26.5876	25.3129	29.2788	27.7725	0.183755
61	Cre01.g026500.t1.1	Pepsin-type aspartyl protease	SP	54kDa	3.59009	1.00077	2.19454	7.97628	5.62509	6.61134	4.49968	0.597946
62	Cre01.g026550.t1.1	T-complex protein 1, eta subunit	O	61kDa	84.9654	85.0654	83.3925	91.284	84.3764	91.6142	86.783	0.0422254
63	Cre01.g026600.t1.2	(M=1) K10580 - ubiquitin-conjugating enzyme E2 N	O	18kDa	23.9339	17.0131	27.4318	2.65876	6.56261	4.72238	13.7204	0.769759
64	Cre01.g027000.t1.2	Ribosomal protein L11, component of cytosolic 80S ribosome and 60S large subunit	O	20kDa	38.2943	50.0385	37.3072	46.0852	45.0008	63.2799	46.6676	0.202874
65	Cre01.g027150.t1.1	DEAD/DEAH-box helicase	M	127kDa	2.39339	7.00539	13.1672	7.97628	8.43764	2.83343	6.9689	0.572651
66	Cre01.g027800.t1.2	Vacuolar ATP synthase subunit H	O	53kDa	31.1141	39.03	20.8481	20.3838	8.43764	17.9451	22.9598	0.4658
67	Cre01.g027950.t1.2	Intraflagellar transport protein 74/72	M	72kDa	33.5075	50.0385	52.669	77.104	60.001	68.9468	57.0445	0.268734
68	Cre01.g028200.t1.1	DEAD-box RNA helicase	O	82kDa	7.18017	11.0085	12.07	18.6113	22.5004	16.0561	14.5711	0.382081
69	Cre01.g028500.t1.2	Not annotated	O	62kDa	0	2.00154	8.77816	2.65876	3.75006	2.83343	3.33699	0.882983
70	Cre01.g028600.t1.2	(M=2) 1.1.1.206 - Tropinone reductase I.	M	26kDa	5.98348	6.00462	8.77816	3.54501	5.62509	0	4.98939	0.59292
71	Cre01.g028850.t1.2	(M=12) KOG1530 - Rhodanese-related sulfurtransferase	SP	18kDa	67.0149	47.0362	50.4744	73.559	69.3762	74.6137	63.6791	0.18741
72	Cre01.g028950.t1.2	(M=12) KOG1530 - Rhodanese-related sulfurtransferase	SP	17kDa	17.9504	18.0139	16.4591	12.4075	8.43764	10.3892	13.943	0.294418
73	Cre01.g029050.t1.2	(M=1) KOG2659 - LisH motif-containing protein	O	26kDa	3.59009	4.00308	10.9727	3.54501	1.87503	1.88895	4.31248	0.785539
74	Cre01.g029300.t1.2	Triose phosphate isomerase	C	30kDa	23.9339	26.02	25.2372	10.635	11.2502	8.50029	17.5961	0.469312
75	Cre01.g029450.t1.1	(M=1) PTHR13711:SF58 - HIGH MOBILITY GROUP PROTEIN	O	75kDa	13.1636	12.0092	12.07	5.31752	5.62509	4.72238	8.81798	0.450393
76	Cre01.g029650.t1.1	Subunit of Retromer complex	O	100kDa	37.0976	36.0277	46.0854	33.6776	42.1882	38.7235	38.9667	0.115465
77	Cre01.g029750.t1.1	ODA5-associated flagellar adenylate kinase	O	188kDa	29.9174	27.0208	24.1399	60.2652	50.6259	58.5576	41.7545	0.396603
78	Cre01.g030800.t1.2	COP9 signalosome subunit	O	51kDa	1.1967	6.00462	2.19454	0	6.56261	2.83343	3.13198	0.83923
79	Cre01.g030850.t1.2	20S proteasome alpha subunit D	O	28kDa	20.3438	21.0162	21.9454	19.4976	20.6253	21.723	20.8585	0.0435451
80	Cre01.g030950.t1.1	(M=1) PTHR15840 - CGI-121 FAMILY MEMBER	O	19kDa	7.18017	8.00616	8.77816	3.54501	1.87503	0	4.89742	0.735556
81	Cre01.g031050.t2.1	Not annotated	O	126kDa	4.78678	2.00154	2.19454	1.77251	4.68758	1.88895	2.88865	0.498141
82	Cre01.g031200.t1.2	Subunit of the Signal Recognition Particle	O	11kDa	2.39339	1.00077	2.19454	2.65876	3.75006	1.88895	2.31441	0.391592
83	Cre01.g031500.t1.2	(M=1) 1.10.3.3 - L-ascorbate oxidase.	SP	76kDa	51.4579	38.0293	25.2372	11.5213	13.1252	17.9451	26.2193	0.59902
84	Cre01.g032300.t1.2	G-strand telomere binding protein	O	24kDa	33.5075	18.0139	26.3345	41.6539	45.0008	35.8901	33.4001	0.298071
85	Cre01.g032600.t1.1	Hypothetical protein	SP	63kDa	2.39339	1.00077	4.38908	11.5213	12.1877	12.2782	7.29507	0.722029
86	Cre01.g032700.t1.2	Glucokinase	C	41kDa	16.7537	21.0162	20.8481	8.86253	5.62509	10.3892	13.9158	0.469283
87	Cre01.g033550.t1.2	Protein disulfide isomerase	SP	27kDa	15.557	6.00462	13.1672	15.0663	17.8128	12.2782	13.3144	0.305755
88	Cre01.g033832.t1.1	(M=1) PTHR24031:SF103 - PREDICTED PROTEIN	C	64kDa	1.1967	7.00539	12.07	0.886253	0	2.83343	3.99862	1.16805
89	Cre01.g034000.t1.2	Importin beta	SP	97kDa	57.4414	55.0423	37.3072	12.4075	7.50013	12.2782	30.3295	0.746446
90	Cre01.g034400.t1.1	(M=2) PTHR11054 - 6-PHOSPHOGLUCONOLACTONASE	C	39kDa	22.7372	23.0177	25.2372	23.9288	22.5004	27.3898	24.1352	0.0780122
91	Cre01.g034950.t1.2	(M=1) K06184 - ATP-binding cassette, sub-family F, member 1	O	82kDa	10.7703	10.0077	8.77816	5.31752	5.62509	8.50029	8.1665	0.275069
92	Cre01.g035350.t1.2	(M=2) K07512 - mitochondrial trans-2-enoyl-CoA reductase	O	36kDa	19.1471	15.0115	14.2645	7.97628	9.37516	7.55581	12.2217	0.379945
93	Cre01.g035850.t1.2	COP-II coat subunit	O	111kDa	9.57356	12.0092	15.3618	4.43126	3.75006	1.88895	7.83581	0.677048
94	Cre01.g038400.t1.2	Calreticulin 2, calcium-binding protein	SP	47kDa	2.39339	1.00077	3.29181	2.65876	3.75006	0.944477	2.33988	0.496183
95	Cre01.g038650.t1.2	(M=3) PTHR23147 - SERINE/ARGININE RICH SPLICING FACTOR	C	31kDa	1.1967	1.00077	7.68089	10.635	15.0003	10.3892	7.65048	0.730808
96	Cre01.g038850.t1.1	(M=1) PF00076//PF02037 - RNA recognition motif. (a.k.a. RRM, RBD, or RNP domain) // SAP domain	O	128kDa	39.4909	36.0277	42.7935	11.5213	8.43764	10.3892	24.7767	0.655126
97	Cre01.g039200.t1.2	Intraflagellar transport protein 22	O	21kDa	13.1636	14.0108	15.3618	16.8388	16.8753	3.77791	13.338	0.368428
98	Cre01.g039250.t1.1	Ribosomal protein S2, component of cytosolic 80S ribosome and 40S small subunit	O	32kDa	57.4414	64.0493	65.8362	190.544	178.128	185.117	123.519	0.543078
99	Cre01.g039300.t1.2	Polyadenylate-binding protein RB47	O	70kDa	107.703	108.083	113.019	155.981	172.503	162.45	136.623	0.220488
100	Cre01.g039900.t1.2	RNase Z-like protein	O	100kDa	3.59009	22.0169	20.8481	6.20377	2.81255	3.77791	9.8749	0.914622
101	Cre01.g040000.t1.2	Ribosomal protein L26, component of cytosolic 80S ribosome and 60S large subunit	C	16kDa	27.524	31.0239	25.2372	69.1277	78.7513	76.5026	51.3611	0.504888
102	Cre01.g042300.t1.1	Scavenger receptor cysteine rich (SRCR) protein	SP	195kDa	9.57356	7.00539	3.29181	5.31752	1.87503	0.944477	4.66796	0.700811
103	Cre01.g042750.t1.2	Aconitate hydratase	C	89kDa	113.686	78.06	111.922	116.985	189.378	133.171	123.867	0.297072
104	Cre01.g042900.t1.2	(M=2) PTHR11727 - DIMETHYLADENOSINE TRANSFERASE	O	41kDa	2.39339	2.00154	0	1.77251	2.81255	2.83343	1.9689	0.53537
105	Cre01.g044600.t1.2	(M=3) PTHR10774//PTHR10774:SF28 - EXTENDED SYNAPTOTAGMIN-RELATED // SUBFAMILY NOT NAMED	O	143kDa	1.1967	5.00385	0	8.86253	3.75006	8.50029	4.55224	0.804106
106	Cre01.g044800.t1.2	Pyruvate-formate lyase	C	91kDa	123.26	132.102	110.824	119.644	163.128	142.616	131.929	0.142174
107	Cre01.g045100.t1.2	Not annotated	SP	21kDa	4.78678	4.00308	4.38908	6.20377	6.56261	5.66686	5.2687	0.195685
108	Cre01.g045200.t1.1	(M=1) PF06351 - Allene oxide cyclase	SP	19kDa	27.524	14.0108	13.1672	4.43126	2.81255	5.66686	11.2688	0.818145
109	Cre01.g045601.t1.2	(M=2) PTHR19331:SF16 - SCAVENGER RECEPTOR-RELATED	C	169kDa	15.557	8.00616	8.77816	3.54501	6.56261	8.50029	8.49155	0.466406
110	Cre01.g046652.t1.1	(M=6) PF01588 - Putative tRNA binding domain	C	27kDa	0	3.00231	2.19454	3.54501	1.87503	0.944477	1.92689	0.677736
111	Cre01.g047750.t1.2	Ribosomal protein L18a, component of cytosolic 80S ribosome and 60S large subunit	O	21kDa	49.0645	57.0439	49.3772	128.507	153.753	99.1701	89.4858	0.5008
112	Cre01.g047950.t1.1	Intraflagellar transport protein 27	O	23kDa	3.59009	4.00308	5.48635	8.86253	7.50013	6.61134	6.00892	0.340057
113	Cre01.g048150.t1.2	Transcriptional co-activator/nuclease induced by high light	C	30kDa	4.78678	5.00385	5.48635	15.0663	18.7503	12.2782	10.2286	0.585976
114	Cre01.g048750.t1.2	Pentatrichopeptide repeat protein	C	24kDa	11.967	10.0077	13.1672	16.8388	15.0003	16.0561	13.8395	0.188139
115	Cre01.g048950.t1.2	Uridine 5'- monophosphate synthase	C	55kDa	56.2447	46.0354	43.8908	42.5401	39.3757	33.0567	43.5239	0.17678
116	Cre01.g049132.t1.2	(M=1) KOG4224 - Armadillo repeat protein VAC8 required for vacuole fusion, inheritance and cytosol-to-vacuole protein targeting	C	75kDa	1.1967	4.00308	3.29181	28.3601	28.1255	29.2788	15.7093	0.900319
117	Cre01.g049950.t1.1	(M=5) PTHR10795//PTHR10795:SF75 - PROPROTEIN CONVERTASE SUBTILISIN/KEXIN	SP	123kDa	65.8182	45.0346	44.9881	56.7202	41.2507	46.2794	50.0152	0.186607
118	Cre01.g050100.t1.2	Diaminopimelate decarboxylase	C	52kDa	40.6876	36.0277	35.1127	9.74878	10.3127	11.3337	23.8705	0.620636
119	Cre01.g050150.t1.1	(M=1) PTHR22893:SF7 - 2,4-DIENOYL-COA REDUCTASE [NADPH]	C	44kDa	7.18017	5.00385	2.19454	1.77251	0	0	2.69184	1.06477
120	Cre01.g050550.t1.2	(M=1) PF09360 - Iron-binding zinc finger CDGSH type	C	11kDa	4.78678	4.00308	5.48635	0.886253	4.68758	0.944477	3.46575	0.585954
121	Cre01.g050850.t1.2	Protein Phosphatase 1 beta	O	96kDa	14.3603	11.0085	16.4591	7.97628	5.62509	4.72238	10.0253	0.473847
122	Cre01.g050950.t1.2	(M=1) 1.3.1.83 - Geranylgeranyl diphosphate reductase.	C	56kDa	0	1.00077	3.29181	15.9526	16.8753	16.0561	8.86275	0.927151
123	Cre01.g051000.t1.1	(M=2) PTHR11006//PTHR11006:SF35 - PROTEIN ARGININE N-METHYLTRANSFERASE // SUBFAMILY NOT NAMED	C	52kDa	14.3603	21.0162	21.9454	12.4075	9.37516	16.0561	15.8601	0.30873
124	Cre01.g051100.t1.2	(M=1) PTHR12096 - NUCLEAR PROTEIN SKIP-RELATED	O	74kDa	0	0	9.87543	5.31752	5.62509	3.77791	4.09933	0.918518
125	Cre01.g051250.t1.2	Flagellar outer dynein arm 18 kDa light chain LC4	O	18kDa	2.39339	3.00231	4.38908	10.635	4.68758	6.61134	5.28646	0.568204
126	Cre01.g051450.t2.1	(M=2) PTHR13286 - SAP30	C	19kDa	0	4.00308	3.29181	5.31752	2.81255	5.66686	3.5153	0.583217
127	Cre01.g051950.t1.2	Pepsin-type aspartyl protease	O	75kDa	0	1.00077	3.29181	2.65876	3.75006	1.88895	2.09839	0.677921
128	Cre01.g052100.t1.2	Plastid ribosomal protein L18	C	16kDa	9.57356	14.0108	14.2645	16.8388	23.4379	22.6674	16.7988	0.320479
129	Cre01.g053288.t1.2	(M=1) 6.5.1.4 - RNA-3'-phosphate cyclase.	SP	46kDa	8.37687	9.00693	15.3618	15.9526	15.9378	17.9451	13.7635	0.292796
130	Cre01.g054150.t1.2	NADPH-dependent thioredoxin reductase	C	57kDa	33.5075	34.0262	34.0154	3.54501	4.68758	3.77791	18.9266	0.86402
131	Cre01.g054800.t1.2	Not annotated	O	135kDa	34.7042	45.0346	47.1826	8.86253	15.9378	3.77791	25.9166	0.727106
132	Cre01.g055408.t1.1	(M=3) 6.2.1.1 - Acetate--CoA ligase.	C	77kDa	33.5075	44.0339	34.0154	35.4501	38.4381	32.1122	36.2595	0.120626
133	Cre01.g055420.t1.1	Ser/Thr specific protein phosphatase 2A, regulatory subunit B	O	54kDa	22.7372	20.0154	16.4591	14.18	12.1877	13.2227	16.467	0.251818
134	Cre01.g055453.t1.1	Acetolactate synthase, small subunit	C	53kDa	46.6711	58.0446	70.2253	42.5401	37.5006	43.4459	49.738	0.244475
135	Cre01.g056331.t1.1	(M=1) K03152 - 4-methyl-5(b-hydroxyethyl)-thiazole monophosphate biosynthesis	O	21kDa	8.37687	6.00462	2.19454	0.886253	2.81255	0	3.37914	0.947244
136	Cre01.g057061.t1.1	Not annotated	M	95kDa	5.98348	7.00539	8.77816	27.4738	30.0005	23.6119	17.1422	0.644952
137	Cre01.g061077.t1.1	(M=14) PF01842 - ACT domain	C	29kDa	49.0645	48.0369	46.0854	29.2463	22.5004	23.6119	36.4242	0.346733
138	Cre01.g062172.t1.1	Histone H2B variant	O	13kDa	5.98348	8.00616	8.77816	15.9526	19.6878	26.4453	14.1423	0.564254
139	Cre01.g063267.t1.1	Bystin-like protein	O	59kDa	0	2.00154	4.38908	16.8388	14.0627	17.9451	9.2062	0.866363
140	Cre01.g065822.t1.1	(M=1) PTHR12764 - WD REPEAT DOMAIN-RELATED	O	139kDa	29.9174	45.0346	52.669	80.649	80.6264	63.2799	58.6961	0.343712
141	Cre01.g066552.t1.1	Thioredoxin f1	C	18kDa	16.7537	11.0085	18.6536	9.74878	4.68758	6.61134	11.2439	0.490363
142	Cre01.g066917.t1.1	Chlorophyll a/b binding protein of LHCII	C	28kDa	9.57356	11.0085	7.68089	11.5213	21.5629	16.0561	12.9005	0.393412
143	Cre01.g068377.t1.1	(M=1) PTHR12455 - NUCLEOLAR COMPLEX PROTEIN 4	M	71kDa	2.39339	10.0077	9.87543	29.2463	31.8755	29.2788	18.7795	0.680272
144	Cre01.g069472.t1.1	(M=2) PTHR10890 - CYSTEINYL-TRNA SYNTHETASE	C	67kDa	28.7207	27.0208	24.1399	2.65876	1.87503	1.88895	14.384	0.938149
145	Cre01.g070567.t1.1	(M=1) KOG4183 - RNA polymerase I 49 kDa subunit	O	52kDa	2.39339	3.00231	3.29181	15.0663	12.1877	14.1672	8.35144	0.725074
146	Cre01.g071662.t1.1	Acetyl-CoA synthetase/ligase	O	69kDa	32.3108	23.0177	18.6536	0	8.43764	3.77791	14.3663	0.863181
147	Cre02.g073200.t1.2	Threonine deaminase	C	67kDa	17.9504	26.02	27.4318	8.86253	4.68758	4.72238	14.9458	0.691667
148	Cre02.g073550.t1.2	(M=2) K11279 - nucleosome assembly protein 1-like 1	C	39kDa	21.5405	25.0192	25.2372	28.3601	32.8131	30.2233	27.1989	0.149463
149	Cre02.g073650.t1.2	Spliceosome Component, nuclear pre-mRNA splicing factor	O	54kDa	26.3273	33.0254	43.8908	53.1752	53.4384	54.7796	44.1061	0.272482
150	Cre02.g073700.t2.1	Uroporphyrinogen decarboxylase	C	44kDa	9.57356	10.0077	4.38908	5.31752	0	5.66686	5.82579	0.632186
151	Cre02.g073750.t1.2	Kinesin motor protein, kinesin-9 (Kif9) family	O	83kDa	2.39339	1.00077	1.09727	15.0663	13.1252	7.55581	6.70646	0.929828
152	Cre02.g074300.t1.1	(M=1) PF11707 - Ribosome 60S biogenesis N-terminal	SP	341kDa	0	0	2.19454	10.635	4.68758	3.77791	3.54918	1.11702
153	Cre02.g074650.t1.2	(M=1) PTHR23244:SF29 - RANGAP1-INTERACTING PROTEIN-RELATED	O	70kDa	1.1967	4.00308	5.48635	4.43126	0	0	2.51957	0.957553
154	Cre02.g075150.t1.2	DNA-directed RNA polymerase II, 135 kDa polypeptide	O	181kDa	32.3108	47.0362	35.1127	43.4264	33.7506	41.557	38.8656	0.153525
155	Cre02.g075650.t1.2	(M=1) K12872 - pre-mRNA-splicing factor RBM22/SLT11	O	44kDa	1.1967	2.00154	2.19454	7.09002	9.37516	4.72238	4.43006	0.734682
156	Cre02.g075700.t1.2	Ribosomal protein L19, component of cytosolic 80S ribosome and 60S large subunit	O	23kDa	44.2777	50.0385	51.5717	112.554	124.69	92.5587	79.2817	0.443925
157	Cre02.g075900.t1.1	Serine/threonine protein kinase	O	46kDa	2.39339	0	0	0.886253	8.43764	3.77791	2.58253	1.2483
158	Cre02.g076200.t1.1	(M=1) PTHR11533//PTHR11533:SF96 - PROTEASE M1 ZINC METALLOPROTEASE	O	175kDa	2.39339	3.00231	3.29181	2.65876	2.81255	3.77791	2.98945	0.164502
159	Cre02.g076250.t1.1	Chloroplast elongation factor G	C	85kDa	213.012	211.162	166.785	54.0614	36.5631	53.8352	122.57	0.68063
160	Cre02.g076300.t1.1	Uroporphyrinogen decarboxylase	C	38kDa	13.1636	13.01	15.3618	17.7251	9.37516	17.0006	14.2727	0.215625
161	Cre02.g076350.t1.2	Vacuolar ATP synthase subunit B	O	56kDa	81.3753	85.0654	81.198	91.284	84.3764	90.6698	85.6615	0.0514172
162	Cre02.g076900.t1.1	cGMP-dependent protein kinase	O	115kDa	15.557	15.0115	14.2645	27.4738	43.1257	28.3343	23.9612	0.473456
163	Cre02.g077100.t1.2	Glutathione synthetase	C	54kDa	20.3438	21.0162	20.8481	5.31752	2.81255	1.88895	12.0379	0.797216
164	Cre02.g077300.t1.2	Nucleolar protein, Component of C/D snoRNPs	O	33kDa	77.7852	71.0547	91.0734	195.862	201.566	200.229	139.595	0.470352
165	Cre02.g077350.t1.2	Histidinol dehydrogenase	O	46kDa	13.1636	22.0169	12.07	7.09002	7.50013	8.50029	11.7235	0.479261
166	Cre02.g077550.t1.2	Not annotated	SP	86kDa	2.39339	3.00231	8.77816	2.65876	0.937516	0.944477	3.1191	0.932134
167	Cre02.g077750.t1.2	Flagellar Associated Protein	SP	82kDa	62.2282	39.03	38.4045	23.9288	25.3129	25.5009	35.7342	0.409876
168	Cre02.g077800.t1.2	Not annotated	SP	86kDa	112.489	62.0477	126.186	43.4264	48.7508	51.9462	74.1411	0.482787
169	Cre02.g077850.t1.2	Flagellar Associated Protein	SP	83kDa	175.914	106.082	127.283	157.753	178.128	200.229	157.565	0.222535
170	Cre02.g078100.t1.1	Eukaryotic initiation factor, eIF-5B	O	177kDa	23.9339	46.0354	42.7935	8.86253	7.50013	7.55581	22.7802	0.785667
171	Cre02.g078507.t1.2	Not annotated	C	24kDa	2.39339	1.00077	1.09727	1.77251	2.81255	2.83343	1.98499	0.4138
172	Cre02.g078939.t1.1	(M=2) 4.1.99.3 - Deoxyribodipyrimidine photo-lyase.	C	67kDa	4.78678	7.00539	7.68089	11.5213	13.1252	10.3892	9.0848	0.343638
173	Cre02.g078950.t1.1	(M=48) PF05548 - Gametolysin peptidase M11	SP	93kDa	22.7372	16.0123	12.07	6.20377	4.68758	8.50029	11.7019	0.579813
174	Cre02.g079450.t1.1	Not annotated	SP	87kDa	1.1967	3.00231	6.58362	1.77251	0.937516	4.72238	3.03584	0.733808
175	Cre02.g079500.t1.1	(M=28) PTHR24420 - LEUCINE-RICH REPEAT RECEPTOR-LIKE PROTEIN KINASE	SP	99kDa	8.37687	6.00462	3.29181	2.65876	5.62509	5.66686	5.27067	0.390747
176	Cre02.g079550.t1.2	Dynamin-related GTPase, involved in circadian rhythms	O	91kDa	13.1636	16.0123	21.9454	85.9665	90.0015	89.7253	52.8025	0.74435
177	Cre02.g079600.t1.2	(M=1) PTHR11538//PTHR11538:SF16 - PHENYLALANYL-TRNA SYNTHETASE // SUBFAMILY NOT NAMED	C	49kDa	49.0645	55.0423	40.599	1.77251	0.937516	3.77791	25.199	1.01852
178	Cre02.g079700.t1.2	Aspartate carbamoyltransferase	C	41kDa	21.5405	30.0231	37.3072	27.4738	27.188	22.6674	27.7	0.20503
179	Cre02.g080200.t1.2	Transketolase	C	78kDa	245.323	213.164	314.917	200.293	232.504	248.397	242.433	0.165291
180	Cre02.g080650.t1.2	Endoplasmic reticulum associated heat shock protein 90B	SP	93kDa	40.6876	34.0262	36.2099	18.6113	16.8753	23.6119	28.337	0.351188
181	Cre02.g080700.t1.2	Endoplasmic reticulum associated Hsp70 protein	SP	72kDa	59.8348	54.0416	51.5717	25.7013	27.188	34.0012	42.0564	0.353271
182	Cre02.g080900.t1.2	Peroxiredoxin, type II	M	24kDa	5.98348	9.00693	14.2645	3.54501	7.50013	2.83343	7.18891	0.580803
183	Cre02.g081050.t1.2	Flagellar Associated Protein	SP	56kDa	72.9984	59.0454	54.8635	77.9903	80.6264	102.948	74.7453	0.230591
184	Cre02.g081250.t1.2	Not annotated	C	78kDa	4.78678	4.00308	2.19454	23.9288	15.0003	23.6119	12.2542	0.814309
185	Cre02.g082250.t1.1	(M=1) 2.7.1.39 - Homoserine kinase.	C	36kDa	23.9339	13.01	16.4591	4.43126	0	5.66686	10.5835	0.837342
186	Cre02.g082300.t1.2	(M=1) PTHR14369 - SURFEIT LOCUS PROTEIN 6	O	45kDa	1.1967	1.00077	3.29181	2.65876	2.81255	0	1.82676	0.702174
187	Cre02.g082877.t1.1	(M=1) PF00587//PF02403//PF07460 - tRNA synthetase class II core domain (G, H, P, S and T) // Seryl-tRNA synthetase N-terminal domain // NUMOD3 motif (2 copies)	O	72kDa	32.3108	42.0323	38.4045	10.635	6.56261	6.61134	22.7594	0.729299
188	Cre02.g083600.t1.2	(M=3) K06942 - ribosomal RNA large subunit methyltransferase N [EC:2.1.1.-]	O	45kDa	17.9504	16.0123	17.5563	3.54501	2.81255	1.88895	9.96093	0.797549
189	Cre02.g083800.t2.1	dTDP-glucose 4,6-dehydratase	O	41kDa	41.8843	44.0339	42.7935	14.18	13.1252	14.1672	28.364	0.562221
190	Cre02.g083950.t1.1	Plastid-specific ribosomal protein 3	C	33kDa	61.0315	62.0477	62.5444	108.123	94.6891	118.06	84.4159	0.305482
191	Cre02.g084000.t1.2	Not annotated	C	13kDa	3.59009	8.00616	13.1672	6.20377	5.62509	4.72238	6.88579	0.495937
192	Cre02.g084650.t1.2	(M=2) PTHR10997:SF7 - IMPORTIN 11 (IMP11) (RAN-BINDING PROTEIN 11)	O	141kDa	25.1306	48.0369	34.0154	2.65876	0	0	18.3069	1.11742
193	Cre02.g085450.t1.2	Coproporphyrinogen III oxidase	C	41kDa	29.9174	36.0277	34.0154	16.8388	13.1252	14.1672	24.0153	0.435221
194	Cre02.g085850.t1.1	Arylsulfatase	SP	111kDa	8.37687	4.00308	4.38908	9.74878	8.43764	4.72238	6.61297	0.38019
195	Cre02.g085900.t1.2	(M=2) K01092 - myo-inositol-1(or 4)-monophosphatase	C	36kDa	13.1636	12.0092	13.1672	1.77251	0.937516	1.88895	7.15652	0.864028
196	Cre02.g085950.t1.2	(M=1) PF11523 - Protein of unknown function (DUF3223)	O	25kDa	27.524	23.0177	28.529	25.7013	27.188	25.5009	26.2435	0.0742925
197	Cre02.g086700.t1.2	Component of oligomeric golgi complex	O	82kDa	0	3.00231	4.38908	7.97628	10.3127	15.1116	6.79866	0.803699
198	Cre02.g086750.t1.1	(M=3) PF03876 - SHS2 domain found in N terminus of Rpb7p/Rpc25p/MJ0397	O	47kDa	2.39339	1.00077	0	4.43126	0.937516	3.77791	2.09014	0.837068
199	Cre02.g087600.t1.1	(M=3) PTHR10799:SF92 - SNF2 FAMILY CHROMODOMAIN-HELICASE-RELATED	O	124kDa	16.7537	20.0154	20.8481	21.2701	26.2504	24.5564	21.6157	0.156251
200	Cre02.g087700.t1.2	Ascorbate peroxidase	C	36kDa	43.081	36.0277	25.2372	9.74878	6.56261	8.50029	21.5263	0.725936
201	Cre02.g087950.t1.2	(M=2) 6.1.1.10 - Methionine--tRNA ligase.	O	104kDa	68.2116	85.0654	59.2526	38.9951	51.5634	36.8346	56.6538	0.323366
202	Cre02.g088100.t1.2	Not annotated	O	57kDa	0	1.00077	3.29181	5.31752	1.87503	2.83343	2.38643	0.783664
203	Cre02.g088200.t1.2	Protein disulfide isomerase 1	SP	58kDa	94.5389	94.0724	82.2953	47.8577	49.6883	44.3904	68.8072	0.348981
204	Cre02.g088600.t1.2	ATP citrate lyase, subunit B	O	65kDa	107.703	119.092	84.4898	83.3078	85.3139	82.1695	93.6792	0.167896
205	Cre02.g088750.t1.2	(M=1) PTHR11139:SF1 - ATM-RELATED	O	517kDa	2.39339	26.02	32.9181	46.9714	33.7506	37.7791	29.9721	0.505794
206	Cre02.g088800.t1.2	(M=94) PF00076 - RNA recognition motif. (a.k.a. RRM, RBD, or RNP domain)	C	31kDa	1.1967	2.00154	3.29181	2.65876	1.87503	0.944477	1.99472	0.441485
207	Cre02.g088850.t1.2	(M=1) PTHR21058 - 6,7-DIMETHYL-8-RIBITYLLUMAZINE SYNTHASE (DMRL SYNTHASE) (LUMAZINE SYNTHASE)	C	23kDa	15.557	20.0154	24.1399	39.8814	30.0005	37.7791	27.8956	0.349114
208	Cre02.g088900.t1.2	Plastid ribosomal protein L1	C	32kDa	80.1786	78.06	81.198	93.9428	91.8765	120.893	91.0248	0.176026
209	Cre02.g089100.t1.2	Delta subunit of COP-I complex	O	56kDa	11.967	12.0092	27.4318	29.2463	28.1255	30.2233	23.1672	0.376032
210	Cre02.g089450.t1.2	Not annotated	SP	38kDa	20.3438	23.0177	18.6536	20.3838	21.5629	21.723	20.9475	0.0714801
211	Cre02.g089500.t1.2	Not annotated	SP	43kDa	37.0976	26.02	43.8908	44.3126	59.0635	57.6131	44.6663	0.279736
212	Cre02.g089950.t1.2	Intraflagellar transport protein 20	O	16kDa	13.1636	8.00616	12.07	7.97628	5.62509	1.88895	8.12168	0.511014
213	Cre02.g090850.t1.1	ClpB chaperone, Hsp100 family	C	110kDa	41.8843	63.0485	89.9762	10.635	3.75006	3.77791	35.512	1.00746
214	Cre02.g091050.t1.2	Delta-aminolevulinic acid dehydratase	C	43kDa	27.524	38.0293	42.7935	43.4264	34.6881	25.5009	35.327	0.214274
215	Cre02.g091100.t1.2	Ribosomal protein L15, component of cytosolic 80S ribosome and 60S large subunit	O	27kDa	39.4909	45.0346	42.7935	98.3741	115.314	94.4477	72.5759	0.465655
216	Cre02.g091150.t1.1	COP-II coat subunit	O	111kDa	2.39339	7.00539	14.2645	4.43126	0	0.944477	4.83984	1.08652
217	Cre02.g091200.t1.1	(M=1) 1.13.11.5 - Homogentisate 1,2-dioxygenase.	O	55kDa	2.39339	5.00385	8.77816	6.20377	5.62509	3.77791	5.29703	0.412511
218	Cre02.g091550.t1.2	(M=1) PF08536 - Whirly transcription factor	M	25kDa	14.3603	13.01	15.3618	16.8388	14.0627	9.44477	13.8464	0.181663
219	Cre02.g091700.t1.2	Protofilament ribbon protein of flagellar microtubules	O	72kDa	20.3438	25.0192	23.0427	5.31752	8.43764	5.66686	14.638	0.623704
220	Cre02.g092400.t1.1	(M=1) PTHR10693 - RAS GTPASE-ACTIVATING PROTEIN-BINDING PROTEIN	O	55kDa	10.7703	12.0092	18.6536	11.5213	10.3127	4.72238	11.3316	0.392965
221	Cre02.g092500.t1.1	UPF1-like RNA helicase, NMD protein	O	128kDa	2.39339	5.00385	8.77816	8.86253	8.43764	7.55581	6.83856	0.381632
222	Cre02.g092850.t1.2	Flagellar outer dynein arm light chain, LC1	O	22kDa	8.37687	6.00462	8.77816	8.86253	13.1252	3.77791	8.15422	0.38557
223	Cre02.g092900.t1.2	GMP synthetase	O	59kDa	57.4414	65.05	42.7935	77.9903	86.2515	89.7253	69.8753	0.259136
224	Cre02.g093450.t1.2	Fructose-1,6-bisphosphate aldolase	O	39kDa	16.7537	21.0162	10.9727	5.31752	4.68758	4.72238	10.5783	0.660254
225	Cre02.g093650.t1.2	(M=16) PF00355 - Rieske [2Fe-2S] domain	C	15kDa	25.1306	17.0131	27.4318	9.74878	13.1252	12.2782	17.4546	0.415968
226	Cre02.g093750.t1.2	Nucleoredoxin 2	O	51kDa	63.4249	51.0393	43.8908	7.09002	2.81255	3.77791	28.6726	0.947959
227	Cre02.g094450.t1.2	Cell wall protein pherophorin-C21	SP	86kDa	26.3273	12.0092	20.8481	79.7628	75.9388	68.9468	47.3055	0.650015
228	Cre02.g095070.t1.1	Subunit of the Signal Recognition Particle	O	16kDa	1.1967	4.00308	5.48635	0.886253	1.87503	0	2.24124	0.929927
229	Cre02.g095071.t1.1	(M=2) PTHR15092 - POLY(A)-SPECIFIC RIBONUCLEASE/TARGET OF EGR1, MEMBER 1	C	99kDa	8.37687	8.00616	5.48635	7.09002	6.56261	6.61134	7.02222	0.149989
230	Cre02.g095087.t1.1	Cysteine endopeptidase	SP	69kDa	7.18017	6.00462	5.48635	3.54501	6.56261	5.66686	5.74094	0.21628
231	Cre02.g095095.t1.1	Cell wall protein pherophorin-C12	SP	104kDa	8.37687	1.00077	4.38908	7.97628	6.56261	5.66686	5.66208	0.479693
232	Cre02.g095126.t1.1	alpha-1,4-glucanotransferase	M	117kDa	37.0976	43.0331	47.1826	28.3601	29.063	20.7785	34.2525	0.290657
233	Cre02.g095137.t1.1	Pyruvate-ferredoxin oxidoreductase	C	145kDa	7.18017	7.00539	6.58362	1.77251	0.937516	2.83343	4.38544	0.650026
234	Cre02.g095146.t1.1	Not annotated	O	31kDa	10.7703	10.0077	7.68089	22.1563	18.7503	17.0006	14.3943	0.397221
235	Cre02.g095150.t1.2	Not annotated	SP	120kDa	19.1471	5.00385	9.87543	38.1089	29.063	36.8346	23.0055	0.604624
236	Cre02.g096150.t1.2	Mn superoxide dismutase	O	24kDa	10.7703	10.0077	5.48635	1.77251	1.87503	0	4.98531	0.913906
237	Cre02.g097000.t1.2	(M=1) K01464 - dihydropyrimidinase	SP	57kDa	8.37687	5.00385	3.29181	0	1.87503	0	3.09126	1.04551
238	Cre02.g097250.t1.1	(M=1) PTHR12363//PTHR12363:SF19 - TRANSPORTIN 3 AND IMPORTIN 13 // SUBFAMILY NOT NAMED	O	119kDa	28.7207	32.0246	16.4591	7.09002	5.62509	2.83343	15.4588	0.806627
239	Cre02.g097400.t1.2	Eukaryotic initiation factor, eIF-5A	O	18kDa	56.2447	67.0516	55.9608	39.8814	47.8133	26.4453	48.8995	0.292087
240	Cre02.g097650.t1.2	26S proteasome regulatory subunit	O	46kDa	56.2447	70.0539	65.8362	53.1752	54.3759	54.7796	59.0776	0.119595
241	Cre02.g097900.t1.2	Aspartate aminotransferase	C	47kDa	99.3257	85.0654	104.241	36.3364	30.938	40.6125	66.0865	0.510465
242	Cre02.g098250.t1.2	(M=1) PF10615 - Protein of unknown function (DUF2470)	C	36kDa	22.7372	24.0185	26.3345	23.9288	19.6878	27.3898	24.0161	0.113475
243	Cre02.g098450.t1.2	Putative eukaryotic translation initiation factor 2 subunit 3, eIF2 gamma subunit	O	50kDa	52.6546	51.0393	48.2799	59.3789	66.5636	67.0578	57.4957	0.140711
244	Cre02.g099150.t1.2	Alpha-SNAP, SNARE complex protein	O	34kDa	4.78678	1.00077	0	0.886253	1.87503	1.88895	1.73963	0.948955
245	Cre02.g099200.t1.1	(M=1) PTHR15245:SF10 - SYMPLEKIN	O	201kDa	4.78678	8.00616	9.87543	3.54501	2.81255	1.88895	5.15248	0.609386
246	Cre02.g099850.t1.1	Pyruvate dehydrogenase, E1 component, alpha subunit	O	52kDa	44.2777	44.0339	37.3072	77.104	64.6886	86.8919	59.0505	0.342847
247	Cre02.g101350.t1.2	Ribosomal protein L10a, component of cytosolic 80S ribosome and 60S large subunit	O	24kDa	49.0645	59.0454	57.0581	129.393	95.6266	109.559	83.2911	0.395109
248	Cre02.g101400.t1.2	Clathrin Heavy Chain	O	190kDa	221.389	226.174	215.065	159.526	157.503	160.561	190.036	0.178812
249	Cre02.g101950.t1.2	tRNA (uracil-5)-methyltransferase	O	85kDa	53.8513	49.0377	42.7935	46.0852	42.1882	44.3904	46.3911	0.0951209
250	Cre02.g102050.t1.1	Not annotated	SP	92kDa	57.4414	37.0285	32.9181	116.985	142.502	143.56	88.406	0.586945
251	Cre02.g102250.t1.2	Ribosomal protein S3, component of cytosolic 80S ribosome and 40S small subunit	O	21kDa	125.653	130.1	106.435	191.431	181.878	183.228	153.121	0.238442
252	Cre02.g102800.t1.2	DNA-directed RNA polymerase II, 16.5 kDa polypeptide	O	13kDa	3.59009	6.00462	4.38908	6.20377	2.81255	4.72238	4.62041	0.287404
253	Cre02.g103300.t1.1	Not annotated	O	64kDa	5.98348	8.00616	1.09727	21.2701	18.7503	19.834	12.4902	0.681662
254	Cre02.g103550.t1.2	Eukaryotic translation initiation factor 1A, eIF-1A	O	16kDa	9.57356	8.00616	9.87543	8.86253	9.37516	4.72238	8.40254	0.228297
255	Cre02.g104650.t1.1	(M=1) KOG0127 - Nucleolar protein fibrillarin NOP77 (RRM superfamily)	O	126kDa	2.39339	3.00231	18.6536	7.09002	7.50013	4.72238	7.22697	0.825935
256	Cre02.g104900.t1.2	Flagellar Associated Protein	O	44kDa	67.0149	67.0516	58.1553	13.2938	11.2502	12.2782	38.174	0.748255
257	Cre02.g105500.t1.2	Acetylornithine deacetylase	O	48kDa	10.7703	8.00616	3.29181	0.886253	1.87503	2.83343	4.61049	0.844076
258	Cre02.g106600.t1.2	Ribosomal protein S19, component of cytosolic 80S ribosome and 40S small subunit	O	17kDa	28.7207	32.0246	31.8208	56.7202	83.4389	103.892	56.1029	0.560867
259	Cre02.g107050.t1.1	Dynein heavy chain 5, inner arm dynein b (monomeric)	C	464kDa	17.9504	39.03	24.1399	27.4738	26.2504	17.9451	25.465	0.305919
260	Cre02.g107300.t1.2	Dihydrodipicolinate synthase	C	38kDa	14.3603	11.0085	23.0427	16.8388	16.8753	18.8895	16.8359	0.241755
261	Cre02.g108850.t1.2	Plastid ribosomal protein L17	C	19kDa	27.524	31.0239	37.3072	37.2226	39.3757	55.7241	38.0296	0.256438
262	Cre02.g108900.t1.2	(M=32) PTHR10891 - EF-HAND CALCIUM-BINDING DOMAIN CONTAINING PROTEIN	O	20kDa	1.1967	2.00154	0	3.54501	2.81255	2.83343	2.06487	0.626291
263	Cre02.g109050.t1.2	Not annotated	C	93kDa	4.78678	11.0085	15.3618	7.09002	8.43764	7.55581	9.04009	0.408833
264	Cre02.g110350.t1.2	(M=15) PTHR10774 - EXTENDED SYNAPTOTAGMIN-RELATED	O	29kDa	16.7537	11.0085	9.87543	14.18	12.1877	14.1672	13.0288	0.19182
265	Cre02.g110400.t1.2	(M=1) PTHR12732 - UNCHARACTERIZED PROTEASOME COMPONENT REGION PCI-CONTAINING	M	45kDa	0	0	2.19454	4.43126	3.75006	1.88895	2.04414	0.902373
266	Cre02.g111800.t1.2	Not annotated	C	46kDa	8.37687	9.00693	8.77816	22.1563	21.5629	19.834	14.9525	0.459598
267	Cre02.g113200.t1.1	Glutamine synthetase	O	55kDa	84.9654	90.0693	74.6144	139.142	158.44	158.672	117.65	0.328965
268	Cre02.g113400.t1.2	(M=1) PTHR21207 - PARKIN COREGULATED GENE PROTEIN (PARK2 COREGULATED)	O	34kDa	32.3108	25.0192	15.3618	12.4075	15.0003	14.1672	19.0445	0.413086
269	Cre02.g114600.t1.2	2-cys peroxiredoxin	O	22kDa	34.7042	48.0369	41.6963	28.3601	30.0005	33.0567	35.9758	0.208765
270	Cre02.g115200.t1.2	Ribosomal protein L27a, component of cytosolic 80S ribosome and 60S large subunit	O	16kDa	20.3438	24.0185	18.6536	58.4927	67.5011	62.3355	41.8909	0.55196
271	Cre02.g115950.t1.2	(M=3) PTHR10963 - GLYCOSYL HYDROLASE-RELATED	SP	36kDa	35.9009	9.00693	7.68089	4.43126	5.62509	5.66686	11.3853	1.06464
272	Cre02.g116750.t2.1	Mitochondrial F1F0 ATP synthase, alpha subunit	M	62kDa	0	2.00154	0	18.6113	26.2504	26.4453	12.2181	1.06282
273	Cre02.g117900.t1.1	DEAD/DEAH box family ATP dependent helicase	O	119kDa	1.1967	8.00616	6.58362	9.74878	4.68758	5.66686	5.98162	0.492096
274	Cre02.g118500.t1.1	Beta' subunit of COP-I complex	O	108kDa	45.4744	63.0485	62.5444	110.782	88.1265	83.1139	75.5149	0.306962
275	Cre02.g118650.t1.1	(M=71) PF12499 - Pherophorin	SP	139kDa	3.59009	0	1.09727	3.54501	2.81255	3.77791	2.47047	0.632897
276	Cre02.g118900.t1.2	MYG1/GAMM1-like protein	O	37kDa	5.98348	7.00539	3.29181	6.20377	2.81255	6.61134	5.31806	0.337739
277	Cre02.g118950.t1.2	Plastid ribosomal protein S17	C	12kDa	4.78678	8.00616	7.68089	28.3601	31.8755	34.0012	19.1184	0.713101
278	Cre02.g141350.t1.2	Flagellar Associated Protein	O	41kDa	0	2.00154	2.19454	2.65876	0	1.88895	1.4573	0.795342
279	Cre02.g141400.t1.2	Phosphoenolpyruvate carboxykinase	C	68kDa	94.5389	97.0747	92.1707	64.6965	80.6264	71.7802	83.4812	0.15896
280	Cre02.g141506.t1.1	(M=3) PTHR12596 - EXPORTIN 4,7-RELATED	O	38kDa	7.18017	7.00539	4.38908	3.54501	7.50013	1.88895	5.25146	0.440984
281	Cre02.g141606.t1.1	Flagellar inner arm dynein heavy chain, dynein c (monomeric)	O	465kDa	11.967	21.0162	23.0427	53.1752	31.8755	36.8346	29.6518	0.486594
282	Cre02.g142126.t1.1	Flagellar Associated Protein	O	27kDa	19.1471	11.0085	3.29181	0	1.87503	0	5.88707	1.30299
283	Cre02.g142146.t1.1	(M=1) PTHR14194//PTHR14194:SF21 - NITROGEN METABOLIC REGULATION PROTEIN NMR-RELATED // SUBFAMILY NOT NAMED	C	41kDa	0	0	3.29181	13.2938	11.2502	11.3337	6.52825	0.936463
284	Cre02.g142206.t1.1	Not annotated	C	32kDa	41.8843	42.0323	31.8208	25.7013	25.3129	26.4453	32.1995	0.24587
285	Cre02.g142351.t1.1	(M=1) PF00085//PF00266 - Thioredoxin // Aminotransferase class-V	C	92kDa	14.3603	12.0092	14.2645	1.77251	0	0	7.06777	1.01505
286	Cre02.g142352.t1.1	(M=1) PTHR11476 - HISTIDYL-TRNA SYNTHETASE	O	92kDa	53.8513	63.0485	52.669	12.4075	21.5629	14.1672	36.2844	0.624753
287	Cre02.g142650.t1.1	Not annotated	O	96kDa	45.4744	23.0177	34.0154	47.8577	50.6259	52.8907	42.3136	0.272116
288	Cre02.g142687.t2.1	Not annotated	O	21kDa	26.3273	19.0146	23.0427	6.20377	3.75006	4.72238	13.8435	0.730014
289	Cre02.g142850.t1.2	U6 snRNA-associated Sm-like small nuclear riboprotein LSm8 (LSm1-like)	O	11kDa	4.78678	5.00385	4.38908	3.54501	4.68758	3.77791	4.36503	0.133886
290	Cre02.g143000.t1.2	Glycerol-3-phosphate acyltransferase	C	46kDa	29.9174	27.0208	38.4045	4.43126	3.75006	2.83343	17.7262	0.894288
291	Cre02.g143050.t1.2	Acidic ribosomal protein P2	O	11kDa	9.57356	21.0162	17.5563	22.1563	30.0005	25.5009	20.9673	0.333867
292	Cre02.g143200.t1.1	(M=2) 6.1.1.7 - Alanine--tRNA ligase.	SP	122kDa	136.423	135.104	117.408	35.4501	21.5629	23.6119	78.26	0.726892
293	Cre02.g143250.t1.2	Isocitrate dehydrogenase, NAD-dependent	O	37kDa	9.57356	6.00462	8.77816	17.7251	34.6881	25.5009	17.0451	0.658179
294	Cre02.g143307.t1.1	ClpC chaperone, Hsp100 family	O	6kDa	10.7703	13.01	15.3618	4.43126	5.62509	8.50029	9.61645	0.440988
295	Cre02.g143367.t1.1	Not annotated	O	25kDa	8.37687	4.00308	4.38908	2.65876	4.68758	4.72238	4.80629	0.396968
296	Cre02.g144005.t1.1	(M=6) PF00657 - GDSL-like Lipase/Acylhydrolase	SP	36kDa	25.1306	20.0154	15.3618	15.0663	10.3127	21.723	17.935	0.298604
297	Cre02.g144500.t1.1	(M=4) PTHR10288:SF53 - KH DOMAIN-CONTAINING PROTEIN	O	87kDa	0	2.00154	7.68089	6.20377	7.50013	3.77791	4.52737	0.691678
298	Cre02.g145100.t1.1	P-type ATPase/cation transporter, flagellar associated	O	128kDa	0	3.00231	0	3.54501	5.62509	6.61134	3.13063	0.88207
299	Cre02.g145250.t1.2	Ribosomal protein S27e isoform 2, component of 80S ribosome and 40S small subunit	O	10kDa	10.7703	8.00616	9.87543	9.74878	12.1877	10.3892	10.1629	0.135099
300	Cre02.g146600.t1.2	Mu4-Adaptin	O	53kDa	0	7.00539	6.58362	4.43126	2.81255	2.83343	3.94438	0.667363
301	Cre02.g147302.t1.1	(M=1) PTHR11751:SF35 - ASPARTATE AMINOTRANSFERASE	O	45kDa	25.1306	21.0162	17.5563	5.31752	5.62509	4.72238	13.228	0.687716
302	Cre02.g147700.t1.2	(M=1) PTHR11271:SF13 - PUTATIVE UNCHARACTERIZED PROTEIN	O	61kDa	2.39339	5.00385	3.29181	2.65876	2.81255	1.88895	3.00822	0.359697
303	Cre03.g143887.t1.1	(M=1) 6.1.1.19 - Arginine--tRNA ligase.	O	65kDa	104.113	97.0747	111.922	19.4976	54.3759	27.3898	69.062	0.588493
304	Cre03.g144564.t1.1	Matrix metalloproteinase	SP	81kDa	132.833	100.077	77.9062	51.4027	53.4384	58.5576	79.0358	0.407101
305	Cre03.g144627.t1.1	Cystathionine gamma-synthase	C	51kDa	37.0976	60.0462	43.8908	38.9951	42.1882	44.3904	44.4347	0.183518
306	Cre03.g144707.t1.1	(M=1) PTHR22573:SF4 - PHOSPHOGLUCOMUTASE	C	75kDa	11.967	24.0185	32.9181	14.18	12.1877	16.0561	18.5546	0.447996
307	Cre03.g144807.t1.1	Malate synthase	O	61kDa	17.9504	30.0231	20.8481	101.033	104.064	97.2811	61.8666	0.693123
308	Cre03.g144847.t1.1	Pyruvate kinase	O	270kDa	35.9009	47.0362	47.1826	15.0663	11.2502	11.3337	27.9616	0.623219
309	Cre03.g145107.t1.1	(M=5) KOG0239 - Kinesin (KAR3 subfamily)	O	101kDa	4.78678	6.00462	19.7509	2.65876	3.75006	2.83343	6.63075	0.987619
310	Cre03.g145127.t1.1	Flagellar outer arm dynein heavy chain alpha	O	504kDa	110.096	170.131	151.423	381.975	375.944	377.791	261.227	0.49772
311	Cre03.g145267.t1.1	(M=1) 3.5.4.3 - Guanine deaminase.	O	56kDa	23.9339	26.02	16.4591	11.5213	13.1252	13.2227	17.3804	0.352958
312	Cre03.g145727.t1.1	(M=2) 6.1.1.1 - Tyrosine--tRNA ligase.	O	44kDa	41.8843	26.02	17.5563	41.6539	38.4381	37.7791	33.8886	0.291738
313	Cre03.g145747.t1.1	Chorismate synthase	C	44kDa	26.3273	23.0177	23.0427	36.3364	35.6256	40.6125	30.827	0.247459
314	Cre03.g145827.t1.1	(M=7) PTHR10795//PTHR10795:SF157 - PROPROTEIN CONVERTASE SUBTILISIN/KEXIN // UNCHARACTERIZED	O	159kDa	10.7703	4.00308	9.87543	6.20377	4.68758	5.66686	6.86783	0.407272
315	Cre03.g145967.t1.1	(M=3) KOG2241 - tRNA-binding protein	M	46kDa	23.9339	24.0185	15.3618	32.7914	33.7506	32.1122	26.9947	0.266607
316	Cre03.g146167.t1.1	Predicted protein	C	25kDa	2.39339	1.00077	3.29181	5.31752	1.87503	3.77791	2.94274	0.519201
317	Cre03.g146187.t1.1	N-acetyl-gamma-glutamyl-phosphate reductase	C	41kDa	45.4744	49.0377	35.1127	60.2652	75.9388	68.9468	55.7959	0.275173
318	Cre03.g146487.t1.1	Exportin 1 related protein	M	122kDa	63.4249	68.0523	66.9335	7.97628	9.37516	4.72238	36.7474	0.878051
319	Cre03.g146527.t1.1	Glutamic-gamma-semialdehyde dehydrogenase	C	69kDa	1.1967	2.00154	12.07	22.1563	25.3129	22.6674	14.2341	0.757252
320	Cre03.g148950.t1.2	Putative organellar polyribonucleotide phosphorylase/nucleotidyltransferase	C	38kDa	19.1471	24.0185	21.9454	5.31752	2.81255	4.72238	12.9939	0.746573
321	Cre03.g149100.t1.2	Citrate synthase	M	55kDa	1.1967	2.00154	3.29181	38.9951	48.7508	39.668	22.3173	1.00168
322	Cre03.g149250.t1.2	(M=2) PTHR21631:SF4 - CARBOXYPHOSPHONOENOLPYRUVATE MUTASE	C	56kDa	31.1141	38.0293	58.1553	15.9526	9.37516	12.2782	27.4841	0.6821
323	Cre03.g150251.t1.1	(M=50) KOG2302 - T-type voltage-gated Ca2+ channel, pore-forming alpha1I subunit	M	154kDa	5.98348	4.00308	3.29181	2.65876	1.87503	2.83343	3.44093	0.415812
324	Cre03.g150300.t1.2	(M=14) PTHR23050 - CALCIUM BINDING PROTEIN	O	16kDa	1.1967	2.00154	2.19454	4.43126	7.50013	3.77791	3.51701	0.650849
325	Cre03.g150900.t1.2	Not annotated	O	70kDa	0	0	2.19454	9.74878	6.56261	3.77791	3.71397	1.03887
326	Cre03.g151500.t1.1	(M=2) PF01168 - Alanine racemase, N-terminal domain	C	38kDa	1.1967	4.00308	1.09727	0.886253	1.87503	0.944477	1.66713	0.718694
327	Cre03.g152150.t1.2	Not annotated	O	41kDa	63.4249	64.0493	66.9335	42.5401	42.1882	36.8346	52.6618	0.256436
328	Cre03.g152850.t1.2	(M=1) PTHR10680 - PEPTIDYL-GLYCINE ALPHA-AMIDATING MONOOXYGENASE	SP	99kDa	1.1967	7.00539	6.58362	10.635	15.0003	14.1672	9.09802	0.573298
329	Cre03.g152950.t1.1	(M=2) KOG2554 - Pseudouridylate synthase	O	76kDa	5.98348	4.00308	8.77816	8.86253	9.37516	4.72238	6.95413	0.337007
330	Cre03.g154550.t1.1	Pyrroline-5-carboxylate reductase	C	36kDa	20.3438	25.0192	23.0427	19.4976	21.5629	12.2782	20.2907	0.21638
331	Cre03.g155001.t1.1	(M=2) K02438 - glycogen operon protein	C	116kDa	17.9504	26.02	27.4318	20.3838	10.3127	17.0006	19.8499	0.317442
332	Cre03.g155300.t1.1	(M=71) PF12499 - Pherophorin	SP	84kDa	28.7207	13.01	16.4591	36.3364	41.2507	38.7235	29.0834	0.410147
333	Cre03.g155650.t1.2	Clathrin light chain	M	24kDa	9.57356	10.0077	7.68089	18.6113	15.9378	11.3337	12.1908	0.344038
334	Cre03.g155750.t1.1	(M=32) KOG0487 - Transcription factor Abd-B, contains HOX domain	SP	65kDa	16.7537	13.01	14.2645	23.0426	24.3754	27.3898	19.806	0.298769
335	Cre03.g156050.t1.2	(M=2) PTHR20982 - RIBOSOME RECYCLING FACTOR	C	29kDa	15.557	16.0123	25.2372	5.31752	5.62509	1.88895	11.6064	0.761501
336	Cre03.g156250.t1.2	(M=2) PTHR15629//PTHR15629:SF2 - SH3YL1 PROTEIN // SUBFAMILY NOT NAMED	O	23kDa	7.18017	8.00616	5.48635	0.886253	1.87503	2.83343	4.3779	0.670536
337	Cre03.g156750.t1.2	T-complex protein 1, epsilon subunit	O	59kDa	56.2447	71.0547	64.739	68.2415	73.1262	55.7241	64.855	0.114525
338	Cre03.g156900.t1.2	Chlorophyll a/b binding protein of LHCII	C	29kDa	2.39339	2.00154	0	6.20377	7.50013	7.55581	4.27577	0.753284
339	Cre03.g157800.t1.1	Thioredoxin-like protein	M	27kDa	5.98348	4.00308	5.48635	3.54501	2.81255	3.77791	4.26806	0.284625
340	Cre03.g158000.t1.2	Glutamate-1-semialdehyde aminotransferase	C	49kDa	99.3257	103.079	103.143	40.7676	40.3132	29.2788	69.318	0.517901
341	Cre03.g158750.t1.1	(M=1) K12823 - ATP-dependent RNA helicase DDX5/DBP2	M	62kDa	62.2282	57.0439	72.4198	36.3364	41.2507	31.1677	50.0744	0.324437
342	Cre03.g158900.t1.2	Dihydrolipoamide acetyltransferase	C	50kDa	56.2447	79.0608	80.1007	203.838	201.566	204.951	137.627	0.527645
343	Cre03.g158950.t1.1	(M=1) K12833 - pre-mRNA branch site protein p14	C	15kDa	2.39339	6.00462	7.68089	8.86253	4.68758	10.3892	6.66971	0.436216
344	Cre03.g159650.t1.2	GTP binding protein	O	75kDa	2.39339	5.00385	7.68089	4.43126	1.87503	0.944477	3.72148	0.665947
345	Cre03.g160500.t1.2	(M=2) 6.1.1.6 - Lysine--tRNA ligase.	O	67kDa	61.0315	67.0516	44.9881	41.6539	45.0008	50.0573	51.6305	0.19681
346	Cre03.g161400.t1.2	Tryptophan synthase beta subunit	C	49kDa	15.557	22.0169	20.8481	17.7251	17.8128	20.7785	19.1231	0.129108
347	Cre03.g161800.t1.2	(M=1) PTHR22908:SF24 - PREDICTED PROTEIN	C	714kDa	5.98348	33.0254	44.9881	54.0614	47.8133	51.9462	39.6363	0.455716
348	Cre03.g163700.t1.2	Not annotated	O	86kDa	0	0	4.38908	34.5639	24.3754	36.8346	16.6938	1.03504
349	Cre03.g164101.t1.1	(M=1) K12626 - U6 snRNA-associated Sm-like protein LSm7	O	12kDa	4.78678	7.00539	4.38908	2.65876	1.87503	3.77791	4.08216	0.439935
350	Cre03.g164950.t1.1	(M=1) PTHR15481 - RIBONUCLEIC ACID BINDING PROTEIN S1	C	37kDa	1.1967	3.00231	3.29181	3.54501	2.81255	2.83343	2.7803	0.296916
351	Cre03.g165000.t1.2	Translation elongation factor EFG/EF2, LepA-related	O	70kDa	9.57356	15.0115	28.529	1.77251	0	0	9.14777	1.22898
352	Cre03.g165700.t1.1	Pyruvate decarboxylase	O	63kDa	56.2447	53.0408	46.0854	38.9951	58.126	43.4459	49.323	0.154649
353	Cre03.g165750.t1.1	(M=1) PTHR19376:SF15 - DNA-DIRECTED RNA POLYMERASE III LARGEST SUBUNIT	O	166kDa	5.98348	26.02	24.1399	15.9526	17.8128	14.1672	17.346	0.417929
354	Cre03.g166050.t1.2	Selenium binding protein	O	52kDa	33.5075	38.0293	24.1399	19.4976	17.8128	13.2227	24.3683	0.394092
355	Cre03.g167250.t1.2	(M=1) PF05673 - Protein of unknown function (DUF815)	C	52kDa	13.1636	23.0177	21.9454	7.09002	9.37516	7.55581	13.6913	0.52185
356	Cre03.g168450.t1.2	T-complex protein 1, theta subunit	O	58kDa	76.5885	69.0531	65.8362	63.8102	69.3762	59.502	67.361	0.0862483
357	Cre03.g168700.t1.2	Phosphoglycolate phosphatase/4-nitrophenylphosphatase	O	33kDa	32.3108	36.0277	39.5017	20.3838	11.2502	13.2227	25.4495	0.475831
358	Cre03.g169400.t1.2	UDP-D-glucuronic acid decarboxylase	O	37kDa	71.8017	84.0647	79.0035	42.5401	39.3757	49.1128	60.9831	0.32154
359	Cre03.g169850.t1.2	(M=2) PTHR10890 - CYSTEINYL-TRNA SYNTHETASE	O	94kDa	40.6876	52.04	38.4045	13.2938	11.2502	12.2782	27.9924	0.637282
360	Cre03.g170150.t1.1	(M=3) PTHR10857 - COPINE	O	68kDa	2.39339	0	0	6.20377	5.62509	4.72238	3.15744	0.877026
361	Cre03.g170300.t1.2	(M=5) PTHR10795//PTHR10795:SF75 - PROPROTEIN CONVERTASE SUBTILISIN/KEXIN	M	139kDa	7.18017	3.00231	6.58362	5.31752	9.37516	6.61134	6.34502	0.332365
362	Cre03.g170750.t1.2	Small nucleolar ribonucleoprotein U3 component	O	21kDa	0	2.00154	3.29181	8.86253	10.3127	2.83343	4.55033	0.898259
363	Cre03.g170850.t1.1	(M=48) PF05548 - Gametolysin peptidase M11	SP	69kDa	35.9009	30.0231	18.6536	27.4738	19.6878	25.5009	26.2067	0.247406
364	Cre03.g171950.t1.1	Phosphoenolpyruvate carboxylase	O	131kDa	123.26	155.119	126.186	80.649	69.3762	72.7247	104.552	0.336715
365	Cre03.g172000.t1.2	(M=3) 1.1.1.100 - 3-oxoacyl-[acyl-carrier-protein] reductase.	C	33kDa	33.5075	38.0293	49.3772	83.3078	57.1885	63.2799	54.115	0.335846
366	Cre03.g172550.t1.2	Protein-/Histone-arginine N-methyltransferase	O	39kDa	11.967	11.0085	3.29181	7.09002	3.75006	6.61134	7.28644	0.493756
367	Cre03.g172950.t1.2	Centromere/microtubule binding protein	O	58kDa	41.8843	58.0446	68.0308	107.237	115.314	106.726	82.8728	0.371207
368	Cre03.g173600.t1.2	(M=4) KOG0001 - Ubiquitin and ubiquitin-like proteins	O	134kDa	0	1.00077	4.38908	1.77251	0	0.944477	1.35114	1.20918
369	Cre03.g175750.t1.2	(M=2) PTHR12461:SF2 - PLA2G4B	O	54kDa	10.7703	14.0108	4.38908	5.31752	4.68758	3.77791	7.15885	0.587986
370	Cre03.g176550.t1.1	(M=1) 2.1.1.125 - Histone-arginine N-methyltransferase.	O	76kDa	5.98348	6.00462	7.68089	20.3838	19.6878	22.6674	13.7347	0.57875
371	Cre03.g176651.t1.1	(M=1) PTHR12802:SF19 - PREDICTED PROTEIN	O	112kDa	5.98348	6.00462	6.58362	11.5213	11.2502	4.72238	7.6776	0.38257
372	Cre03.g176833.t1.1	(M=1) K10355 - actin, other eukaryote	C	42kDa	57.4414	53.0408	100.949	13.2938	14.0627	11.3337	41.6869	0.85687
373	Cre03.g177053.t1.1	(M=1) PTHR12696 - TIP120	O	137kDa	90.9489	99.0762	80.1007	31.9051	24.3754	33.0567	59.9105	0.562243
374	Cre03.g177200.t1.2	RNA-binding protein C3, CELF family, subunit of CHLAMY1	O	45kDa	10.7703	15.0115	14.2645	19.4976	13.1252	16.0561	14.7875	0.198358
375	Cre03.g177500.t1.1	(M=4) PTHR12300 - HVA22-LIKE PROTEINS	O	20kDa	2.39339	0	0	3.54501	2.81255	1.88895	1.77332	0.832842
376	Cre03.g178150.t1.1	Calmodulin, radial spoke protein	O	18kDa	15.557	12.0092	9.87543	15.0663	15.0003	9.44477	12.8255	0.214977
377	Cre03.g178350.t1.1	Flagellar Associated Protein similar to calmodulin	O	18kDa	5.98348	7.00539	5.48635	2.65876	4.68758	0	4.30359	0.595999
378	Cre03.g178450.t1.2	Chaperonin 10	SP	11kDa	5.98348	5.00385	5.48635	0	2.81255	0	3.21437	0.844665
379	Cre03.g178600.t1.1	DNA topoisomerase I	O	77kDa	22.7372	18.0139	8.77816	20.3838	19.6878	17.9451	17.9243	0.268702
380	Cre03.g179860.t1.1	(M=1) PTHR22808:SF1 - PUTATIVE METHYLTRANSFERASE NCL1(YEAST)-RELATED	O	97kDa	64.6216	78.06	73.5171	62.0377	47.8133	48.1683	62.3697	0.201435
381	Cre03.g180200.t1.2	(M=1) K13175 - THO complex subunit 6	O	45kDa	1.1967	2.00154	1.09727	1.77251	1.87503	5.66686	2.26832	0.751823
382	Cre03.g180450.t1.2	5'-nucleotidase and Flagellar Associated Protein	O	70kDa	1.1967	2.00154	0	2.65876	0	1.88895	1.29099	0.853848
383	Cre03.g180650.t1.1	DegP-type protease	O	119kDa	10.7703	13.01	13.1672	4.43126	1.87503	2.83343	7.68121	0.678502
384	Cre03.g180750.t1.2	Cobalamin-independent methionine synthase	O	87kDa	379.352	356.274	313.819	260.558	311.255	315.455	322.786	0.127439
385	Cre03.g180800.t1.1	(M=1) PTHR12346 - SIN3B-RELATED	C	133kDa	33.5075	49.0377	50.4744	72.6727	63.7511	63.2799	55.4539	0.251712
386	Cre03.g180850.t1.2	COP-II coat subunit	O	85kDa	10.7703	16.0123	18.6536	6.20377	4.68758	3.77791	10.0176	0.620154
387	Cre03.g181150.t1.1	Dynein arm light chain 8, LC8	O	10kDa	7.18017	4.00308	3.29181	15.0663	15.0003	12.2782	9.46997	0.564897
388	Cre03.g181300.t1.2	5-enolpyruvylshikimate-3-phosphate synthase	C	54kDa	19.1471	23.0177	24.1399	5.31752	4.68758	7.55581	13.9776	0.651207
389	Cre03.g181500.t1.2	alpha-1,4-glucanotransferase	C	66kDa	49.0645	45.0346	41.6963	18.6113	27.188	17.0006	33.0992	0.421947
390	Cre03.g182050.t1.2	(M=3) 6.2.1.3 - Long-chain-fatty-acid--CoA ligase.	O	72kDa	7.18017	7.00539	3.29181	37.2226	33.7506	41.557	21.6679	0.811547
391	Cre03.g182350.t1.2	(M=1) PTHR14854 - NIF3L1BP1 PROTEIN-RELATED	O	24kDa	5.98348	10.0077	8.77816	8.86253	9.37516	3.77791	7.79749	0.30842
392	Cre03.g182450.t1.2	(M=2) 6.3.4.3 - Formate--tetrahydrofolate ligase.	C	36kDa	2.39339	8.00616	6.58362	38.1089	32.8131	36.8346	20.7899	0.806481
393	Cre03.g182500.t1.2	Subunit of the Signal Recognition Particle	O	77kDa	8.37687	9.00693	14.2645	12.4075	10.3127	13.2227	11.2652	0.211866
394	Cre03.g182551.t1.2	Pre-apoplastocyanin	C	15kDa	10.7703	9.00693	6.58362	9.74878	14.0627	13.2227	10.5658	0.261893
395	Cre03.g182600.t1.1	Predicted protein	O	35kDa	4.78678	6.00462	5.48635	17.7251	9.37516	12.2782	9.27603	0.540372
396	Cre03.g182950.t1.2	DEAH-box helicase, possibly nuclear pre-mRNA splicing factor	O	79kDa	27.524	33.0254	35.1127	31.9051	32.8131	35.8901	32.7117	0.0902086
397	Cre03.g183200.t1.2	Protein associated with central pair microtubule complex	O	205kDa	0	4.00308	4.38908	9.74878	4.68758	4.72238	4.59182	0.675416
398	Cre03.g185200.t1.2	Metallophosphoesterase/metallo-dependent phosphatase	C	44kDa	2.39339	4.00308	2.19454	1.77251	0	0	1.72725	0.889796
399	Cre03.g185250.t1.2	Soluble starch synthase II	C	77kDa	5.98348	9.00693	4.38908	0	4.68758	1.88895	4.326	0.726936
400	Cre03.g185500.t1.1	Flagellar Associated Protein, acid phosphatase	O	168kDa	3.59009	10.0077	10.9727	6.20377	0.937516	3.77791	5.91495	0.664148
401	Cre03.g185550.t1.2	Sedoheptulose-1,7-bisphosphatase	C	41kDa	98.129	110.085	75.7117	62.924	55.3134	71.7802	78.9905	0.266433
402	Cre03.g185650.t1.2	Flagellar Associated Protein	O	97kDa	5.98348	3.00231	0	4.43126	1.87503	0	2.54868	0.944815
403	Cre03.g187200.t1.2	Flagellar outer arm dynein light chain 6, LC6	O	14kDa	9.57356	7.00539	9.87543	7.09002	6.56261	14.1672	9.04569	0.317913
404	Cre03.g187450.t1.2	Ribose-5-phosphate isomerase	C	29kDa	34.7042	34.0262	30.7236	15.9526	17.8128	17.0006	25.0366	0.359871
405	Cre03.g188200.t1.2	3'-5' Exoribonuclease PH component of the Exosome	O	29kDa	0	1.00077	4.38908	1.77251	0.937516	1.88895	1.6648	0.900005
406	Cre03.g188250.t1.2	ADP-glucose pyrophosphorylase small subunit	C	55kDa	178.308	169.13	189.828	148.004	134.065	140.727	160.01	0.139639
407	Cre03.g188750.t1.1	(M=1) K13177 - ATP-dependent RNA helicase DDX1 [EC:3.6.4.13]	O	82kDa	1.1967	3.00231	5.48635	4.43126	0.937516	0.944477	2.66644	0.736704
408	Cre03.g188800.t1.1	(M=1) PTHR11098 - NICOTINATE PHOSPHORIBOSYLTRANSFERASE	C	59kDa	2.39339	1.00077	0	0	3.75006	0.944477	1.34812	1.08919
409	Cre03.g189250.t1.2	Small Rab-related GTPase	O	24kDa	8.37687	6.00462	5.48635	4.43126	3.75006	0	4.67486	0.596656
410	Cre03.g189400.t1.2	Seryl-tRNA(Sec) synthetase	O	53kDa	56.2447	65.05	44.9881	10.635	20.6253	13.2227	35.1276	0.665014
411	Cre03.g189605.t1.2	(M=1) PTHR14027 - TPR REPEAT NUCLEAR PHOSPHOPROTEIN/CTR9	O	138kDa	0	0	5.48635	5.31752	6.56261	4.72238	3.68148	0.791233
412	Cre03.g189650.t1.1	(M=1) PTHR13808 - CBP/P300-RELATED	O	168kDa	0	2.00154	2.19454	1.77251	0.937516	1.88895	1.46584	0.572307
413	Cre03.g189800.t1.2	Peptidyl-prolyl cis-trans isomerase, cyclophilin-type	C	45kDa	1.1967	2.00154	5.48635	12.4075	6.56261	7.55581	5.86843	0.694331
414	Cre03.g189950.t1.2	HSP70-HSP90 organizing protein	O	64kDa	34.7042	43.0331	35.1127	13.2938	8.43764	12.2782	24.4766	0.604101
415	Cre03.g190100.t1.1	Eukaryotic translation initiation factor 3, subunit B	O	83kDa	99.3257	110.085	105.338	112.554	125.627	124.671	112.933	0.0928712
416	Cre03.g190500.t1.2	Glycoside-hydrolase-like protein	SP	101kDa	20.3438	12.0092	20.8481	6.20377	7.50013	1.88895	11.4657	0.678135
417	Cre03.g191050.t1.2	Ran-like small GTPase	O	25kDa	38.2943	37.0285	36.2099	23.9288	27.188	22.6674	30.8861	0.229205
418	Cre03.g191900.t1.2	(M=2) KOG1872 - Ubiquitin-specific protease	SP	345kDa	19.1471	35.0269	24.1399	9.74878	8.43764	7.55581	17.3427	0.628978
419	Cre03.g192201.t1.1	(M=32) KOG0487 - Transcription factor Abd-B, contains HOX domain	SP	72kDa	5.98348	3.00231	4.38908	13.2938	11.2502	15.1116	8.83841	0.570282
420	Cre03.g192250.t1.1	(M=50) KOG2302 - T-type voltage-gated Ca2+ channel, pore-forming alpha1I subunit	SP	333kDa	37.0976	30.0231	24.1399	22.1563	18.7503	22.6674	25.8058	0.257636
421	Cre03.g192350.t1.1	(M=15) PF01344 - Kelch motif	SP	49kDa	9.57356	6.00462	6.58362	13.2938	15.0003	16.0561	11.0853	0.389631
422	Cre03.g192550.t1.1	DNA repair protein	O	148kDa	0	1.00077	6.58362	19.4976	18.7503	17.0006	10.4721	0.861648
423	Cre03.g192850.t1.2	(M=1) K14521 - N-acetyltransferase 10	O	118kDa	3.59009	15.0115	29.6263	95.7153	97.5016	98.2256	56.6117	0.797939
424	Cre03.g193700.t1.1	(M=1) PTHR10992//PTHR10992:SF200 - ALPHA/BETA HYDROLASE FOLD-CONTAINING PROTEIN // SUBFAMILY NOT NAMED	C	54kDa	29.9174	37.0285	28.529	10.635	17.8128	12.2782	22.7002	0.47012
425	Cre03.g193750.t1.1	Glycine cleavage system, T protein	M	45kDa	56.2447	52.04	68.0308	42.5401	47.8133	45.3349	52.0006	0.177598
426	Cre03.g193800.t1.1	(M=1) PTHR22594:SF6 - ASPARTYL-TRNA SYNTHETASE	O	56kDa	119.67	113.087	105.338	49.6302	56.2509	61.391	84.2278	0.376786
427	Cre03.g193850.t1.2	Succinyl-CoA ligase alpha chain	M	34kDa	15.557	19.0146	29.6263	23.9288	20.6253	18.8895	21.2736	0.230959
428	Cre03.g193950.t1.2	(M=1) PF02943 - Ferredoxin thioredoxin reductase catalytic beta chain	C	16kDa	5.98348	4.00308	5.48635	6.20377	5.62509	7.55581	5.8096	0.198313
429	Cre03.g194200.t1.2	Pyruvate dehydrogenase E1 beta subunit	C	40kDa	23.9339	31.0239	27.4318	49.6302	30.938	44.3904	34.558	0.293133
430	Cre03.g194350.t1.2	Not annotated	O	72kDa	15.557	10.0077	13.1672	56.7202	69.3762	50.0573	35.8143	0.723336
431	Cre03.g194400.t1.2	Eukaryotic translation initiation factor 3, subunit I	O	37kDa	25.1306	32.0246	27.4318	38.9951	31.8755	41.557	32.8358	0.1946
432	Cre03.g194800.t1.2	(M=1) 2.7.1.78 - Polynucleotide 5'-hydroxyl-kinase.	O	45kDa	1.1967	1.00077	4.38908	1.77251	0.937516	0	1.54943	0.970849
433	Cre03.g194850.t1.2	NAD-dependent malate dehydrogenase, chloroplastic	C	37kDa	107.703	81.0624	87.7816	72.6727	71.2512	83.1139	83.9307	0.157736
434	Cre03.g195650.t1.2	Plastid ribosomal protein S10	C	19kDa	14.3603	19.0146	15.3618	15.9526	7.50013	23.6119	15.9669	0.334196
435	Cre03.g197000.t1.2	(M=1) PTHR12728 - BRIX DOMAIN CONTAINING PROTEIN	O	37kDa	7.18017	10.0077	12.07	24.8151	20.6253	22.6674	16.2276	0.454833
436	Cre03.g197350.t1.2	(M=1) K12860 - pre-mRNA-splicing factor CDC5/CEF1	O	92kDa	5.98348	12.0092	18.6536	15.9526	10.3127	12.2782	12.5316	0.352054
437	Cre03.g197500.t2.1	Predicted protein	C	47kDa	71.8017	72.0554	91.0734	48.7439	45.9383	39.668	61.5468	0.322807
438	Cre03.g198850.t1.2	(M=12) PF01789 - PsbP	C	27kDa	5.98348	7.00539	4.38908	1.77251	0.937516	2.83343	3.82023	0.626327
439	Cre03.g198950.t1.2	Predicted protein	C	29kDa	11.967	2.00154	9.87543	1.77251	0	0	4.26941	1.2328
440	Cre03.g199000.t1.2	Phototropin	C	81kDa	57.4414	44.0339	54.8635	62.0377	59.0635	66.1134	57.2589	0.131893
441	Cre03.g199050.t1.2	(M=3) 2.7.11.12 - cGMP-dependent protein kinase.	O	100kDa	26.3273	31.0239	51.5717	59.3789	79.6888	64.2244	52.0358	0.391002
442	Cre03.g199647.t1.1	Eukaryotic translation initiation factor 4A	O	46kDa	23.9339	32.0246	34.0154	21.2701	23.4379	18.8895	25.5952	0.236573
443	Cre03.g199900.t1.2	Eukaryotic translation initiation factor 4E	O	23kDa	16.7537	15.0115	17.5563	16.8388	16.8753	12.2782	15.8856	0.123389
444	Cre03.g199983.t1.1	(M=2) K04382 - serine/threonine-protein phosphatase 2A catalytic subunit	O	35kDa	17.9504	12.0092	10.9727	6.20377	0.937516	2.83343	8.48451	0.74972
445	Cre03.g200050.t1.2	(M=3) PTHR10183:SF144 - CALCIUM-BINDING PROTEIN	O	19kDa	15.557	7.00539	6.58362	7.97628	8.43764	5.66686	8.5378	0.419058
446	Cre03.g200250.t1.2	(M=1) KOG1260 - Isocitrate lyase	C	37kDa	31.1141	47.0362	59.2526	26.5876	19.6878	18.8895	33.7613	0.478288
447	Cre03.g200991.t1.1	(M=1) PTHR13261 - CDK INHIBITOR P21 BINDING PROTEIN	O	48kDa	0	3.00231	1.09727	268.535	307.505	322.067	150.368	1.09173
448	Cre03.g201327.t1.1	Aldo/keto reductase	C	32kDa	2.39339	3.00231	1.09727	0.886253	2.81255	0	1.69863	0.712802
449	Cre03.g201400.t1.2	Phosphoprotein phosphatase 2C	O	124kDa	4.78678	13.01	12.07	6.20377	5.62509	4.72238	7.73634	0.487713
450	Cre03.g201550.t1.2	(M=48) PF05548 - Gametolysin peptidase M11	O	73kDa	14.3603	10.0077	3.29181	0.886253	2.81255	3.77791	5.85609	0.885382
451	Cre03.g201900.t1.1	Radial spoke protein 1	O	88kDa	16.7537	14.0108	2.19454	6.20377	5.62509	5.66686	8.40913	0.672213
452	Cre03.g201950.t1.2	(M=48) PF05548 - Gametolysin peptidase M11	C	69kDa	16.7537	7.00539	18.6536	23.0426	23.4379	25.5009	19.0657	0.353648
453	Cre03.g202950.t1.1	(M=1) PF00036//PF00085 - EF hand // Thioredoxin	C	40kDa	53.8513	44.0339	54.8635	9.74878	6.56261	10.3892	29.9082	0.78099
454	Cre03.g203233.t1.1	Not annotated	O	58kDa	31.1141	19.0146	15.3618	0.886253	3.75006	3.77791	12.3175	0.949858
455	Cre03.g203450.t1.2	Ribosomal protein S21, component of cytosolic 80S ribosome and 40S small subunit	O	9kDa	13.1636	9.00693	15.3618	13.2938	26.2504	23.6119	16.7814	0.398876
456	Cre03.g203730.t1.2	(M=7) PTHR22939:SF1 - SERINE ENDOPEPTIDASE DEGP2	M	80kDa	2.39339	2.00154	5.48635	1.77251	0.937516	1.88895	2.41338	0.654556
457	Cre03.g203850.t1.2	ATP-sulfurylase	C	50kDa	46.6711	36.0277	60.3499	14.18	9.37516	14.1672	30.1285	0.690122
458	Cre03.g204150.t1.2	Intraflagellar transport protein 80	O	86kDa	26.3273	32.0246	29.6263	42.5401	45.0008	43.4459	36.4942	0.221853
459	Cre03.g204250.t1.2	S-Adenosyl homocysteine hydrolase	O	53kDa	227.372	199.153	187.633	101.919	90.939	92.5587	149.929	0.410269
460	Cre03.g204350.t1.2	Inactive subunit of chloroplast ClpP complex	C	31kDa	13.1636	14.0108	14.2645	15.9526	7.50013	15.1116	13.3339	0.225998
461	Cre03.g204500.t1.1	Not annotated	SP	88kDa	47.8678	29.0223	37.3072	71.7865	80.6264	99.1701	60.9634	0.447113
462	Cre03.g204601.t1.1	(M=1) K00856 - adenosine kinase	O	28kDa	37.0976	46.0354	25.2372	31.0189	22.5004	31.1677	32.1762	0.263869
463	Cre03.g205473.t1.1	Not annotated	O	36kDa	7.18017	7.00539	5.48635	12.4075	11.2502	12.2782	9.26797	0.329493
464	Cre03.g205800.t1.2	(M=3) PTHR15440 - XRP2 PROTEIN	O	61kDa	2.39339	2.00154	1.09727	10.635	12.1877	12.2782	6.76552	0.806071
465	Cre03.g206600.t1.2	Acetohydroxyacid dehydratase	C	64kDa	207.028	208.16	123.992	75.3315	75.9388	71.7802	127.038	0.514092
466	Cre03.g206750.t1.2	Not annotated	O	32kDa	8.37687	10.0077	9.87543	6.20377	5.62509	2.83343	7.15372	0.39017
467	Cre03.g207700.t1.1	Farnesyl pyrophosphate synthase	O	40kDa	7.18017	6.00462	4.38908	7.09002	5.62509	4.72238	5.83523	0.199648
468	Cre03.g207713.t1.1	Isoamylase, starch debranching enzyme	C	83kDa	3.59009	7.00539	6.58362	7.09002	5.62509	5.66686	5.92685	0.22085
469	Cre03.g207825.t1.1	Eukaryotic translation initiation factor 2B subunit 2, eIF-2B gamma subunit	O	53kDa	16.7537	20.0154	14.2645	30.1326	24.3754	21.723	21.2108	0.266214
470	Cre03.g208050.t1.2	(M=1) K02372 - 3-hydroxyacyl-	C	22kDa	13.1636	14.0108	26.3345	45.1989	41.2507	32.1122	28.6785	0.468892
471	Cre03.g208100.t1.1	3'-5' exoribonuclease	M	119kDa	10.7703	9.00693	15.3618	12.4075	9.37516	9.44477	11.0611	0.221702
472	Cre03.g209505.t1.1	(M=7) K14498 - serine/threonine-protein kinase SRK2	O	32kDa	0	3.00231	5.48635	2.65876	2.81255	0	2.32666	0.893597
473	Cre03.g211521.t1.1	Flagellar Associated Protein	O	36kDa	3.59009	5.00385	1.09727	10.635	10.3127	9.44477	6.68061	0.598772
474	Cre03.g213313.t1.1	(M=2) KOG1200 - Mitochondrial/plastidial beta-ketoacyl-ACP reductase	M	33kDa	1.1967	0	3.29181	4.43126	3.75006	0	2.11164	0.928311
475	Cre03.g213537.t1.1	(M=1) KOG2240 - RNA polymerase II general transcription factor BTF3 and related proteins	C	17kDa	33.5075	37.0285	34.0154	22.1563	21.5629	24.5564	28.8045	0.236274
476	Cre04.g211600.t1.1	(M=1) PTHR24343//PTHR24343:SF123 - SERINE/THREONINE KINASE	O	64kDa	0	2.00154	1.09727	14.18	12.1877	8.50029	6.32781	0.966023
477	Cre04.g211800.t1.2	Ribosomal protein L23, component of cytosolic 80S ribosome and 60S large subunit	O	15kDa	10.7703	15.0115	13.1672	89.5115	130.315	117.115	62.6484	0.893763
478	Cre04.g213250.t1.2	(M=2) 3.4.11.2 - Membrane alanyl aminopeptidase.	O	36kDa	55.048	52.04	32.9181	11.5213	18.7503	9.44477	29.9537	0.66973
479	Cre04.g213251.t1.1	(M=2) PTHR11533:SF8 - AMINOPEPTIDASE	M	24kDa	9.57356	14.0108	6.58362	6.20377	4.68758	3.77791	7.47287	0.504153
480	Cre04.g213905.t1.1	(M=3) KOG0147 - Transcriptional coactivator CAPER (RRM superfamily)	O	69kDa	3.59009	4.00308	5.48635	0	1.87503	0	2.49242	0.901729
481	Cre04.g214250.t1.1	Argonaute-like protein	O	113kDa	9.57356	23.0177	17.5563	12.4075	10.3127	7.55581	13.4039	0.433849
482	Cre04.g214500.t1.1	Isocitrate dehydrogenase, NADP-dependent	M	49kDa	34.7042	45.0346	51.5717	64.6965	94.6891	77.4471	61.3572	0.361038
483	Cre04.g214501.t1.1	(M=1) PTHR11252 - POLYRIBONUCLEOTIDE NUCLEOTIDYLTRANSFERASE	C	81kDa	39.4909	45.0346	40.599	37.2226	40.3132	34.9456	39.601	0.0862779
484	Cre04.g214502.t1.1	(M=1) 5.1.3.2 - UDP-glucose 4-epimerase.	O	39kDa	61.0315	48.0369	49.3772	9.74878	4.68758	5.66686	29.7581	0.864138
485	Cre04.g214503.t2.1	Not annotated	O	15kDa	15.557	22.0169	20.8481	110.782	116.252	129.393	69.1415	0.792383
486	Cre04.g215150.t1.2	Soluble starch synthase I	C	65kDa	35.9009	37.0285	35.1127	4.43126	0	6.61134	19.8474	0.899244
487	Cre04.g215350.t1.1	(M=1) PTHR22847:SF223 - PREDICTED PROTEIN	O	92kDa	0	3.00231	3.29181	31.0189	26.2504	22.6674	14.3718	0.956892
488	Cre04.g215850.t1.2	Importin alpha	O	61kDa	61.0315	56.0431	79.0035	34.5639	23.4379	26.4453	46.7542	0.471987
489	Cre04.g216050.t1.1	(M=1) PTHR24420:SF494 - PREDICTED PROTEIN (FRAGMENT)	SP	375kDa	4.78678	4.00308	2.19454	2.65876	2.81255	2.83343	3.21486	0.303176
490	Cre04.g216600.t1.2	26S proteasome regulatory subunit	O	44kDa	58.6381	64.0493	57.0581	67.3552	55.3134	67.0578	61.5786	0.0852622
491	Cre04.g216850.t1.2	Alpha tubulin 2	O	50kDa	390.123	316.243	205.19	161.298	210.004	173.784	242.773	0.372969
492	Cre04.g216950.t1.2	(M=1) 2.3.1.180 - Beta-ketoacyl-[acyl-carrier-protein] synthase III.	C	39kDa	17.9504	18.0139	27.4318	7.97628	11.2502	11.3337	15.6594	0.448441
493	Cre04.g217550.t1.1	Eukaryotic translation initiation factor 3, subunit C	O	130kDa	159.16	176.135	144.84	173.706	161.253	155.839	161.822	0.0719443
494	Cre04.g217750.t1.1	(M=1) PTHR16017 - GASTRULATION DEFECTIVE PROTEIN 1-RELATED	M	84kDa	0	2.00154	1.09727	0	1.87503	0.944477	0.986386	0.881505
495	Cre04.g217921.t1.1	Beta subunit of COP-I complex	O	105kDa	68.2116	82.0631	93.268	116.099	102.189	105.781	94.6021	0.183096
496	Cre04.g217929.t1.1	Sulfite oxidase	M	64kDa	3.59009	3.00231	2.19454	14.18	8.43764	11.3337	7.12306	0.69634
497	Cre04.g217934.t1.1	(M=10) PF00156 - Phosphoribosyl transferase domain	O	25kDa	10.7703	10.0077	12.07	0	1.87503	0	5.78716	0.990848
498	Cre04.g217935.t1.1	(M=1) PTHR23346:SF1 - TRANSLATIONAL ACTIVATOR GCN1-RELATED	O	202kDa	13.1636	16.0123	23.0427	14.18	14.0627	8.50029	14.827	0.320201
499	Cre04.g217942.t1.1	(M=5) PTHR11351 - ACYL-COA DESATURASE	O	64kDa	3.59009	8.00616	8.77816	0	1.87503	0.944477	3.86565	0.959533
500	Cre04.g218100.t1.2	Flagellar Associated Protein	O	24kDa	5.98348	7.00539	2.19454	1.77251	2.81255	0	3.29474	0.810031
501	Cre04.g218250.t1.2	ARF-like GTPase	O	20kDa	19.1471	17.0131	16.4591	5.31752	4.68758	0	10.4374	0.770741
502	Cre04.g218700.t1.2	Chloroplast translation initiation factor, IF-1	C	17kDa	4.78678	4.00308	6.58362	5.31752	3.75006	3.77791	4.70316	0.236292
503	Cre04.g219000.t1.2	(M=2) PTHR10887:SF165 - HELICASE MOV-10-RELATED	SP	301kDa	0	0	3.29181	3.54501	2.81255	1.88895	1.92305	0.828521
504	Cre04.g219050.t1.1	Scavenger receptor cysteine rich (SRCR) protein	SP	276kDa	33.5075	31.0239	23.0427	46.0852	30.0005	38.7235	33.7305	0.234598
505	Cre04.g219250.t1.2	Intraflagellar transport protein 52	O	50kDa	13.1636	24.0185	34.0154	31.0189	30.938	29.2788	27.0722	0.279548
506	Cre04.g219950.t1.2	(M=2) PTHR13976:SF3 - HETEROGENEOUS NUCLEAR RIBONUCLEOPROTEIN (HNRNP)	M	44kDa	7.18017	7.00539	13.1672	7.09002	7.50013	11.3337	8.87945	0.301824
507	Cre04.g221400.t1.2	Not annotated	O	15kDa	31.1141	29.0223	17.5563	3.54501	4.68758	3.77791	14.9505	0.859863
508	Cre04.g222402.t1.1	(M=5) KOG4571 - Activating transcription factor 4	O	175kDa	11.967	15.0115	21.9454	9.74878	11.2502	12.2782	13.7002	0.320409
509	Cre04.g222700.t1.2	(M=2) K03235 - elongation factor EF-3	O	115kDa	299.174	291.224	260.053	256.127	232.504	252.175	265.21	0.0950754
510	Cre04.g223050.t1.2	Carbonic anhydrase, alpha type, periplasmic	SP	42kDa	102.916	84.0647	61.4471	59.3789	42.1882	68.0023	69.6662	0.304094
511	Cre04.g223100.t1.2	Carbonic anhydrase	SP	42kDa	1032.75	801.617	753.825	26.5876	11.2502	28.3343	442.394	1.06253
512	Cre04.g223850.t1.2	Cytoplasmic DExD/H-box RNA helicase	O	46kDa	52.6546	66.0508	80.1007	93.9428	77.8138	89.7253	76.7147	0.199518
513	Cre04.g226050.t1.1	(M=19) PTHR10342 - ARYLSULFATASE	O	81kDa	70.605	48.0369	42.7935	56.7202	48.7508	67.0578	55.6607	0.200992
514	Cre04.g226450.t1.1	Nuclear pre-mRNA splicing factor, component of the spliceosome	O	64kDa	1.1967	1.00077	2.19454	18.6113	16.8753	15.1116	9.16504	0.929399
515	Cre04.g226550.t1.2	(M=19) PTHR10342 - ARYLSULFATASE	O	80kDa	23.9339	17.0131	18.6536	25.7013	18.7503	25.5009	21.5922	0.179759
516	Cre04.g227350.t1.1	NOT-complex component	O	81kDa	2.39339	5.00385	4.38908	3.54501	2.81255	1.88895	3.33881	0.35918
517	Cre04.g229300.t1.1	Rubisco activase	C	45kDa	74.1951	83.0639	134.964	109.895	90.939	118.06	101.853	0.226489
518	Cre04.g229550.t1.1	(M=2) PF00530//PF06011 - Scavenger receptor cysteine-rich domain // Transient receptor potential (TRP) ion channel	SP	414kDa	3.59009	0	0	21.2701	19.6878	24.5564	11.5174	0.997567
519	Cre04.g229948.t1.1	(M=1) KOG2333 - Uncharacterized conserved protein	O	83kDa	1.1967	5.00385	2.19454	1.77251	0	0	1.6946	1.09444
520	Cre04.g230536.t1.1	(M=5) PTHR26392//PTHR26392:SF98 - MITOGEN-ACTIVATED PROTEIN KINASE KINASE KINASE 7-RELATED	O	94kDa	7.18017	6.00462	4.38908	2.65876	2.81255	1.88895	4.15569	0.502498
521	Cre04.g231222.t1.1	(M=1) PTHR11353:SF11 - RUBISCO SUBUNIT BINDING-PROTEIN ALPHA SUBUNIT, RUBA	C	106kDa	144.8	171.132	178.855	135.597	105.939	125.615	143.656	0.192109
522	Cre04.g232104.t1.1	Light-harvesting complex II chlorophyll a/b binding protein M3	C	27kDa	2.39339	1.00077	4.38908	3.54501	32.8131	27.3898	11.9219	1.19373
523	Cre05.g232150.t1.2	Glutamate dehydrogenase	M	49kDa	15.557	19.0146	28.529	39.8814	57.1885	55.7241	35.9824	0.499516
524	Cre05.g232600.t1.1	(M=48) PF05548 - Gametolysin peptidase M11	O	58kDa	28.7207	19.0146	19.7509	30.1326	26.2504	30.2233	25.6821	0.198253
525	Cre05.g232750.t1.2	NimA-related protein kinase	O	58kDa	17.9504	13.01	9.87543	2.65876	2.81255	3.77791	8.34751	0.757976
526	Cre05.g233050.t1.2	Flagellar Associated Protein	O	19kDa	7.18017	5.00385	5.48635	5.31752	5.62509	1.88895	5.08366	0.342046
527	Cre05.g233305.t1.1	(M=1) K07071 - DNA integrity scanning protein	C	41kDa	16.7537	17.0131	27.4318	18.6113	18.7503	19.834	19.7324	0.199879
528	Cre05.g233800.t1.2	(M=1) K01880 - glycyl-tRNA synthetase	O	76kDa	108.899	110.085	77.9062	58.4927	62.8136	65.1689	80.5609	0.289553
529	Cre05.g234300.t1.2	(M=1) K12175 - COP9 signalosome complex subunit 1	O	51kDa	3.59009	8.00616	4.38908	7.09002	8.43764	4.72238	6.03923	0.340803
530	Cre05.g234550.t2.1	Fructose-1,6-bisphosphate aldolase	C	41kDa	272.847	304.234	249.08	311.961	301.88	340.956	296.826	0.107719
531	Cre05.g234637.t1.1	(M=1) PTHR11758 - 30S RIBOSOMAL PROTEIN S8	O	15kDa	34.7042	42.0323	41.6963	68.2415	77.8138	85.0029	58.2485	0.367386
532	Cre05.g234638.t1.1	(M=1) PTHR11907 - AMIDOPHOSPHORIBOSYLTRANSFERASE	C	66kDa	38.2943	55.0423	74.6144	89.5115	88.1265	89.7253	72.5524	0.296228
533	Cre05.g234639.t1.1	T-complex protein 1, delta subunit	O	57kDa	69.4083	90.0693	77.9062	109.009	102.189	101.059	91.6069	0.168196
534	Cre05.g234651.t1.1	(M=2) PTHR11122//PTHR11122:SF9 - APOSPORY-ASSOCIATED PROTEIN C-RELATED // SUBFAMILY NOT NAMED	C	70kDa	0	5.00385	2.19454	36.3364	29.063	43.4459	19.3406	0.991338
535	Cre05.g234652.t1.1	(M=4) PTHR13748:SF11 - PRLI-INTERACTING FACTOR L	O	48kDa	19.1471	16.0123	19.7509	2.65876	1.87503	1.88895	10.2222	0.875314
536	Cre05.g234665.t1.1	Beta4-Adaptin	M	107kDa	10.7703	10.0077	16.4591	2.65876	4.68758	1.88895	7.74538	0.729707
537	Cre05.g234700.t1.1	Pyruvate kinase	O	248kDa	76.5885	93.0716	51.5717	75.3315	72.1887	62.3355	71.8479	0.195529
538	Cre05.g234850.t1.1	(M=1) PTHR24619:SF40 - UBIQUITIN CARBOXYL-TERMINAL HYDROLASE	O	199kDa	0	3.00231	3.29181	2.65876	1.87503	1.88895	2.11948	0.560235
539	Cre05.g235550.t1.1	Not annotated	C	303kDa	0	3.00231	7.68089	6.20377	2.81255	4.72238	4.07032	0.671057
540	Cre05.g237000.t1.2	Methionine aminopeptidase	C	37kDa	1.1967	3.00231	4.38908	7.97628	3.75006	5.66686	4.33021	0.536672
541	Cre05.g237450.t1.2	Plastid-specific ribosomal protein 1	C	32kDa	76.5885	76.0585	91.0734	95.7153	102.189	109.559	91.864	0.147527
542	Cre05.g237700.t1.2	Nucleolar protein, Structural Component of H/ACA snoRNPs	O	7kDa	4.78678	5.00385	10.9727	8.86253	11.2502	10.3892	8.54422	0.344728
543	Cre05.g238322.t1.1	(M=2) 6.1.1.2 - Tryptophan--tRNA ligase.	C	45kDa	1.1967	9.00693	10.9727	2.65876	1.87503	2.83343	4.75726	0.870671
544	Cre05.g238332.t1.1	Photosystem I reaction center subunit II, 20 kDa	C	21kDa	3.59009	2.00154	2.19454	82.4215	77.8138	71.7802	39.967	1.02788
545	Cre05.g238650.t1.1	Cell wall protein pherophorin-C5	SP	58kDa	45.4744	29.0223	29.6263	100.147	103.127	126.56	72.326	0.589313
546	Cre05.g238687.t1.1	(M=71) PF12499 - Pherophorin	SP	83kDa	49.0645	21.0162	28.529	51.4027	58.126	56.6686	44.1345	0.352182
547	Cre05.g238900.t1.1	(M=1) KOG0344 - ATP-dependent RNA helicase	O	81kDa	1.1967	2.00154	4.38908	37.2226	34.6881	32.1122	18.6017	0.952161
548	Cre05.g239450.t1.1	(M=1) PTHR23339:SF29 - PREDICTED PROTEIN (FRAGMENT)	SP	203kDa	0	2.00154	0	5.31752	3.75006	1.88895	2.15968	0.969673
549	Cre05.g239750.t1.2	(M=8) KOG3867 - Sulfatase	O	75kDa	20.3438	9.00693	13.1672	19.4976	11.2502	17.9451	15.2018	0.309315
550	Cre05.g239800.t2.1	(M=2) KOG3731 - Sulfatases	SP	98kDa	10.7703	3.00231	6.58362	23.0426	20.6253	31.1677	15.8653	0.682305
551	Cre05.g240900.t1.2	Not annotated	SP	128kDa	5.98348	7.00539	1.09727	0.886253	1.87503	0	2.8079	1.04533
552	Cre05.g241300.t1.2	Small nuclear ribonucleoprotein SmF	O	10kDa	1.1967	4.00308	3.29181	5.31752	2.81255	3.77791	3.39993	0.40317
553	Cre05.g241637.t1.1	Intraflagellar transport protein 46	O	38kDa	7.18017	7.00539	13.1672	12.4075	13.1252	10.3892	10.5458	0.271131
554	Cre05.g241650.t1.1	(M=1) 3.4.19.1 - Acylaminoacyl-peptidase.	C	94kDa	38.2943	40.0308	29.6263	15.0663	17.8128	12.2782	25.5181	0.475009
555	Cre05.g241850.t1.2	ATP citrate lyase, subunit A	O	44kDa	23.9339	23.0177	23.0427	14.18	23.4379	17.9451	20.9262	0.189476
556	Cre05.g242000.t1.2	Magnesium chelatase subunit D	C	83kDa	41.8843	58.0446	65.8362	34.5639	23.4379	23.6119	41.2298	0.428419
557	Cre05.g242100.t1.1	(M=5) PTHR10795:SF112 - PREDICTED PROTEIN	SP	127kDa	20.3438	6.00462	5.48635	10.635	1.87503	3.77791	8.02046	0.836297
558	Cre05.g242300.t1.2	Eukaryotic translation initiation factor 3, subunit D	O	62kDa	51.4579	56.0431	68.0308	79.7628	64.6886	76.5026	66.081	0.167987
559	Cre05.g243050.t1.2	Chloroplastic thioredoxin f2	C	20kDa	8.37687	7.00539	12.07	7.09002	3.75006	8.50029	7.79877	0.346888
560	Cre05.g243450.t2.1	Glyoxal or galactose oxidase	SP	101kDa	8.37687	9.00693	8.77816	4.43126	3.75006	1.88895	6.03871	0.506764
561	Cre05.g243800.t1.2	Predicted protein	C	19kDa	2.39339	4.00308	4.38908	1.77251	0.937516	2.83343	2.7215	0.482645
562	Cre05.g244236.t1.2	(M=1) PTHR12133 - UNCHARACTERIZED METHYLTRANSFERASE	O	43kDa	8.37687	12.0092	6.58362	13.2938	15.9378	14.1672	11.7281	0.30481
563	Cre05.g244250.t1.2	Flagellar inner arm dynein heavy chain, dynein a (monomeric)	C	478kDa	9.57356	20.0154	9.87543	34.5639	25.3129	33.0567	22.0663	0.494946
564	Cre05.g244350.t1.2	Not annotated	SP	27kDa	21.5405	18.0139	12.07	4.43126	0.937516	1.88895	9.81368	0.888811
565	Cre05.g245158.t1.1	(M=3) PTHR10803 - ARSENICAL PUMP-DRIVING ATPASE (ARSENITE-TRANSLOCATING ATPASE)	C	77kDa	69.4083	81.0624	100.949	8.86253	5.62509	6.61134	45.4198	0.952364
566	Cre05.g245900.t1.2	Branched-chain amino acid aminotransferase	C	43kDa	35.9009	50.0385	27.4318	23.9288	22.5004	24.5564	30.7261	0.345207
567	Cre05.g245950.t1.1	Dynamin-related GTPase	O	70kDa	35.9009	46.0354	70.2253	181.682	187.503	217.23	123.096	0.657756
568	Cre05.g246800.t1.2	Tetrapyrrole-binding protein	C	29kDa	5.98348	11.0085	9.87543	2.65876	1.87503	0	5.23353	0.857751
569	Cre05.g246900.t1.2	(M=1) PF06525 - Sulfocyanin (SoxE)	M	17kDa	5.98348	7.00539	5.48635	1.77251	1.87503	7.55581	4.94643	0.510824
570	Cre06.g249250.t1.2	Ribosomal protein L7Ae	O	14kDa	14.3603	21.0162	19.7509	10.635	2.81255	15.1116	13.9478	0.475719
571	Cre06.g249300.t1.2	Actin-related protein, putative SWR-C component	O	28kDa	2.39339	3.00231	3.29181	6.20377	5.62509	8.50029	4.83611	0.486115
572	Cre06.g250100.t1.2	Heat shock protein 70B	C	72kDa	143.603	140.108	99.8516	38.1089	37.5006	34.9456	82.353	0.63353
573	Cre06.g250200.t1.2	S-adenosylmethionine synthetase	O	43kDa	274.043	218.168	255.664	223.336	248.442	266.342	247.666	0.0915631
574	Cre06.g250250.t1.2	Vacuolar ATP synthase subunit C	O	42kDa	31.1141	26.02	29.6263	15.9526	18.7503	17.9451	23.2347	0.280128
575	Cre06.g250300.t1.2	Cytoplasmic dynein 1b heavy chain (not an inner arm dynein)	O	481kDa	55.048	94.0724	119.602	182.568	188.441	168.117	134.641	0.400226
576	Cre06.g250500.t1.2	(M=2) KOG3974 - Predicted sugar kinase	C	43kDa	3.59009	1.00077	1.09727	0	1.87503	2.83343	1.73276	0.757909
577	Cre06.g250902.t1.1	(M=1) PTHR21091:SF9 - 5-METHYLTETRAHYDROFOLATE:HOMOCYSTEINE METHYLTRANSFERASE	O	268kDa	4.78678	14.0108	20.8481	31.0189	36.5631	30.2233	22.9085	0.522929
578	Cre06.g250950.t1.2	(M=1) PTHR12620 - U2 SNRNP AUXILIARY FACTOR, SMALL SUBUNIT	O	31kDa	2.39339	3.00231	4.38908	5.31752	5.62509	6.61134	4.55646	0.35478
579	Cre06.g251000.t1.2	Not annotated	SP	36kDa	3.59009	5.00385	5.48635	7.97628	11.2502	16.0561	8.22714	0.569851
580	Cre06.g251100.t1.2	N-myristoyl transferase	O	45kDa	5.98348	10.0077	10.9727	8.86253	9.37516	9.44477	9.10772	0.185646
581	Cre06.g251300.t1.2	U6 snRNA-associated Sm-like small nuclear riboprotein LSm4	O	15kDa	5.98348	6.00462	6.58362	2.65876	5.62509	3.77791	5.10558	0.300677
582	Cre06.g251450.t1.1	Quinolinate synthetase A	M	77kDa	20.3438	16.0123	18.6536	3.54501	1.87503	3.77791	10.7013	0.794543
583	Cre06.g251500.t1.2	Spermine synthase	O	35kDa	16.7537	22.0169	15.3618	14.18	14.0627	16.0561	16.4052	0.179303
584	Cre06.g251600.t1.2	Eukaryotic translation initiation factor 5	O	52kDa	5.98348	4.00308	5.48635	6.20377	3.75006	1.88895	4.55262	0.363416
585	Cre06.g252100.t1.2	(M=1) PTHR12389 - ZINC FINGER PROTEIN 294	C	237kDa	0	2.00154	4.38908	5.31752	2.81255	2.83343	2.89235	0.64294
586	Cre06.g252450.t1.1	(M=1) PTHR11702:SF8 - DEVELOPMENTALLY REGULATED GTP-BINDING PROTEIN 1 (DRG 1)	O	39kDa	3.59009	14.0108	9.87543	17.7251	25.3129	18.8895	14.9006	0.507813
587	Cre06.g252650.t1.2	Isopropylmalate dehydratase, small subunit	C	23kDa	5.98348	9.00693	6.58362	13.2938	11.2502	3.77791	8.31599	0.426512
588	Cre06.g252700.t1.2	Splicing factor 3a, subunit 2	O	32kDa	1.1967	3.00231	4.38908	2.65876	0	1.88895	2.1893	0.695395
589	Cre06.g254100.t1.1	Not annotated	M	75kDa	5.98348	5.00385	4.38908	1.77251	2.81255	0.944477	3.48432	0.562487
590	Cre06.g254150.t1.2	Nucleolar protein, component of the U3 processome	O	105kDa	0	0	2.19454	37.2226	33.7506	32.1122	17.5467	1.05497
591	Cre06.g254400.t1.1	Fumarate hydratase	M	63kDa	2.39339	7.00539	13.1672	32.7914	51.5634	34.0012	23.487	0.809739
592	Cre06.g254917.t1.1	Not annotated	SP	389kDa	2.39339	2.00154	2.19454	6.20377	7.50013	5.66686	4.3267	0.557387
593	Cre06.g255400.t1.2	(M=1) K12857 - Prp8 binding protein	O	39kDa	3.59009	2.00154	6.58362	24.8151	16.8753	20.7785	12.4407	0.774273
594	Cre06.g257150.t1.2	Ribosomal protein L37a, component of cytosolic 80S ribosome and 60S large subunit	O	10kDa	9.57356	22.0169	14.2645	100.147	130.315	164.339	73.4425	0.912086
595	Cre06.g257500.t1.2	14-3-3 protein	O	28kDa	58.6381	58.0446	47.1826	54.0614	45.9383	38.7235	50.4314	0.1552
596	Cre06.g257601.t1.2	2-cys peroxiredoxin, chloroplastic	C	26kDa	143.603	173.133	118.505	80.649	105.939	80.2805	117.018	0.311723
597	Cre06.g258700.t1.1	Pyruvate carboxylase	O	103kDa	135.227	136.105	136.062	75.3315	75.9388	77.4471	106.018	0.30778
598	Cre06.g258733.t1.1	Not annotated	O	74kDa	59.8348	73.0562	89.9762	97.4878	85.3139	90.6698	82.7231	0.167311
599	Cre06.g258800.t1.1	Hydroxyproline-rich glycoprotein component of the outer cell wall	SP	132kDa	508.596	285.219	422.449	623.922	776.263	765.971	563.737	0.346032
600	Cre06.g258850.t1.2	(M=4) PF04232 - Stage V sporulation protein S (SpoVS)	O	23kDa	8.37687	3.00231	9.87543	12.4075	6.56261	6.61134	7.80602	0.41246
601	Cre06.g258950.t1.1	Not annotated	SP	94kDa	23.9339	15.0115	18.6536	18.6113	17.8128	19.834	18.9762	0.153862
602	Cre06.g259150.t1.2	Mitochondrial translation factor Tu	M	48kDa	3.59009	3.00231	5.48635	5.31752	1.87503	7.55581	4.47118	0.457653
603	Cre06.g259800.t1.2	Cwc22 pre-mRNA splicing factor	C	102kDa	5.98348	13.01	18.6536	6.20377	11.2502	5.66686	10.128	0.512535
604	Cre06.g259850.t1.2	Putative chloroplast ribosomal protein L29, imported to chloroplast, large ribosomal subunit; was MRPL29 (initially thought to be mitochondrial)	C	15kDa	15.557	15.0115	20.8481	19.4976	16.8753	20.7785	18.0947	0.144504
605	Cre06.g259900.t1.2	Chloroplast ATP synthase gamma chain	C	39kDa	9.57356	14.0108	12.07	33.6776	29.063	31.1677	21.5938	0.501411
606	Cre06.g260600.t1.2	(M=1) PTHR14095 - PHOSPHATASE 2A REGULATORY SUBUNIT-RELATED	O	62kDa	2.39339	4.00308	1.09727	6.20377	2.81255	1.88895	3.0665	0.592429
607	Cre06.g260850.t1.2	Nucleolar protein	C	121kDa	1.1967	2.00154	6.58362	34.5639	33.7506	40.6125	19.7848	0.927391
608	Cre06.g260950.t1.2	(M=1) PTHR11216:SF31 - EH DOMAIN CONTAINING/PAST 1, 2, 3	O	65kDa	3.59009	3.00231	5.48635	28.3601	28.1255	26.4453	15.8349	0.819619
609	Cre06.g261450.t1.2	(M=5) PTHR13711 - SWI/SNF-RELATED CHROMATIN BINDING PROTEIN	O	20kDa	15.557	12.0092	15.3618	15.9526	15.9378	9.44477	14.0439	0.192513
610	Cre06.g261500.t1.2	(M=1) PF00462//PF02798 - Glutaredoxin // Glutathione S-transferase, N-terminal domain	C	35kDa	11.967	8.00616	12.07	1.77251	1.87503	0	5.94844	0.912598
611	Cre06.g261650.t1.1	Prefoldin molecular chaperone, subunit 3	O	21kDa	8.37687	10.0077	9.87543	6.20377	2.81255	1.88895	6.52754	0.540168
612	Cre06.g261700.t1.2	(M=1) PTHR21141:SF1 - MRNA TURNOVER PROTEIN 4 MRT4	O	30kDa	10.7703	9.00693	13.1672	6.20377	13.1252	10.3892	10.4438	0.25246
613	Cre06.g261800.t1.2	Prephenate dehydratase	C	41kDa	27.524	28.0216	20.8481	22.1563	14.0627	13.2227	20.9726	0.302942
614	Cre06.g262100.t1.1	Glutathione reductase	O	52kDa	25.1306	17.0131	14.2645	4.43126	7.50013	7.55581	12.6492	0.609736
615	Cre06.g262250.t1.2	Mu1-Adaptin	O	49kDa	8.37687	7.00539	7.68089	8.86253	4.68758	9.44477	7.67634	0.221138
616	Cre06.g262850.t1.2	Small Rab-related GTPase	O	28kDa	2.39339	2.00154	2.19454	0.886253	0	1.88895	1.56078	0.593328
617	Cre06.g262900.t1.2	Phosphofructokinase	C	57kDa	0	5.00385	1.09727	44.3126	30.938	46.2794	21.2719	1.02432
618	Cre06.g263200.t1.1	Not annotated	O	21kDa	14.3603	19.0146	4.38908	25.7013	24.3754	18.8895	17.7884	0.43546
619	Cre06.g263250.t1.1	Not annotated	O	323kDa	22.7372	26.02	21.9454	21.2701	22.5004	24.5564	23.1716	0.0766914
620	Cre06.g263700.t1.1	Not annotated	SP	24kDa	16.7537	13.01	18.6536	17.7251	14.0627	19.834	16.6732	0.159269
621	Cre06.g263800.t1.1	(M=1) KOG1801 - tRNA-splicing endonuclease positive effector (SEN1)	O	99kDa	0	1.00077	6.58362	7.97628	1.87503	0.944477	3.06336	1.09315
622	Cre06.g264300.t1.2	Plastid ribosomal protein S15	C	16kDa	20.3438	22.0169	23.0427	45.1989	38.4381	54.7796	33.97	0.421905
623	Cre06.g264350.t1.2	Plastid ribosomal protein L13	C	25kDa	32.3108	41.0316	42.7935	74.4452	70.3137	42.5015	50.566	0.343649
624	Cre06.g265800.t1.2	Plastid ribosomal protein L28	C	22kDa	45.4744	62.0477	53.7662	53.1752	53.4384	73.6692	56.9285	0.171016
625	Cre06.g266700.t1.2	(M=30) PTHR23430 - HISTONE H2A	C	14kDa	26.3273	26.02	23.0427	29.2463	4.68758	95.3921	34.1193	0.916889
626	Cre06.g267100.t1.2	Subunit of the Signal Recognition Particle	O	73kDa	2.39339	8.00616	19.7509	11.5213	8.43764	13.2227	10.5553	0.552752
627	Cre06.g267500.t1.2	(M=1) K02735 - 20S proteasome subunit beta 3	O	19kDa	13.1636	11.0085	9.87543	17.7251	10.3127	14.1672	12.7087	0.233837
628	Cre06.g268600.t1.2	Nucleic acid binding protein	O	27kDa	11.967	15.0115	13.1672	5.31752	7.50013	6.61134	9.92912	0.399426
629	Cre06.g268800.t1.2	Intraflagellar transport protein 139	O	152kDa	17.9504	31.0239	25.2372	80.649	60.001	62.3355	46.1995	0.539427
630	Cre06.g269050.t1.2	(M=1) PTHR10366//PTHR10366:SF122 - NAD DEPENDENT EPIMERASE/DEHYDRATASE // SUBFAMILY NOT NAMED	C	91kDa	2.39339	4.00308	4.38908	78.8765	71.2512	76.5026	39.5693	0.99801
631	Cre06.g269450.t1.2	Eukaryotic translation initiation factor 3, subunit G	O	32kDa	17.9504	17.0131	27.4318	23.0426	26.2504	24.5564	22.7074	0.190395
632	Cre06.g269950.t1.2	Protein involved in ubiquitin-dependent degradation of ER-bound substrates	O	90kDa	230.962	255.196	221.649	286.26	260.629	281.454	256.025	0.101741
633	Cre06.g270100.t1.1	Starch Branching Enzyme	C	99kDa	14.3603	17.0131	25.2372	2.65876	0	0	9.87823	1.06576
634	Cre06.g271200.t1.2	(M=1) PTHR22912:SF2 - NADH OXIDASE-RELATED	C	63kDa	71.8017	72.0554	69.128	8.86253	9.37516	8.50029	39.9539	0.851496
635	Cre06.g271700.t1.1	(M=2) K13049 - carboxypeptidase PM20D1 [EC:3.4.17.-]	O	56kDa	13.1636	9.00693	9.87543	4.43126	5.62509	7.55581	8.27636	0.379438
636	Cre06.g272050.t1.2	Phosphoglycerate mutase, 2,3-bisphosphoglycerate-independent	O	67kDa	104.113	82.0631	64.739	38.9951	47.8133	45.3349	63.843	0.394478
637	Cre06.g272250.t1.1	(M=71) PF12499 - Pherophorin	SP	84kDa	14.3603	19.0146	31.8208	23.0426	20.6253	21.723	21.7644	0.265097
638	Cre06.g272650.t1.2	Light-harvesting protein of photosystem I	C	26kDa	4.78678	3.00231	0	13.2938	16.8753	11.3337	8.21531	0.801775
639	Cre06.g272800.t1.2	Ribosomal protein S8, component of cytosolic 80S ribosome and 40S small subunit	O	24kDa	58.6381	65.05	53.7662	104.578	129.377	107.67	86.5133	0.362638
640	Cre06.g272850.t1.2	Plastid ribosomal protein L10	C	26kDa	26.3273	25.0192	30.7236	74.4452	79.6888	59.502	49.2844	0.507035
641	Cre06.g272900.t1.2	(M=2) PTHR10668:SF7 - PREDICTED PROTEIN	O	56kDa	65.8182	75.0577	94.3653	37.2226	50.6259	38.7235	60.3022	0.370839
642	Cre06.g272950.t1.1	Ribosomal protein S18, component of cytosolic 80S ribosome and 40S small subunit	O	18kDa	49.0645	55.0423	51.5717	88.6253	95.6266	101.059	73.4982	0.327472
643	Cre06.g273000.t1.2	(M=1) KOG3275 - Zinc-binding protein of the histidine triad (HIT) family	O	14kDa	29.9174	18.0139	19.7509	1.77251	0.937516	0	11.732	1.06993
644	Cre06.g273300.t1.2	(M=2) 6.1.1.3 - Threonine--tRNA ligase.	O	79kDa	78.9819	84.0647	46.0854	45.1989	49.6883	45.3349	58.2257	0.312427
645	Cre06.g273413.t1.1	(M=3) KOG1122 - tRNA and rRNA cytosine-C5-methylase (nucleolar protein NOL1/NOP2)	C	94kDa	9.57356	19.0146	26.3345	37.2226	32.8131	34.9456	26.6507	0.400133
646	Cre06.g273600.t1.2	Ribosomal protein S27a, component of cytosolic 80S ribosome and 40S small subunit	O	20kDa	4.78678	5.00385	4.38908	49.6302	45.9383	47.2238	26.162	0.89871
647	Cre06.g273700.t1.2	(M=1) PF02012 - BNR/Asp-box repeat	C	43kDa	9.57356	9.00693	8.77816	20.3838	15.0003	21.723	14.0776	0.418024
648	Cre06.g275100.t1.2	(M=8) KOG4205 - RNA-binding protein musashi/mRNA cleavage and polyadenylation factor I complex, subunit HRP1	O	54kDa	72.9984	64.0493	63.6417	60.2652	60.001	57.6131	63.0948	0.0859134
649	Cre06.g275650.t1.2	26S proteasome regulatory subunit	O	55kDa	51.4579	42.0323	48.2799	51.4027	51.5634	65.1689	51.6508	0.146612
650	Cre06.g275900.t1.2	Histone H1	O	25kDa	11.967	13.01	14.2645	28.3601	14.0627	27.3898	18.1757	0.416159
651	Cre06.g277050.t1.1	(M=1) PTHR12730 - HSDA/SDA1-RELATED	O	97kDa	0	0	3.29181	2.65876	1.87503	7.55581	2.56357	1.09055
652	Cre06.g278125.t1.1	(M=1) PF00373 - FERM central domain	O	139kDa	113.686	139.107	119.602	99.2603	78.7513	82.1695	105.429	0.220168
653	Cre06.g278135.t1.1	Ribosomal protein L21, component of cytosolic 80S ribosome and 60S large subunit	C	26kDa	11.967	16.0123	17.5563	44.3126	54.3759	56.6686	33.4821	0.614004
654	Cre06.g278148.t1.1	(M=2) PTHR22981:SF13 - 3-HYDROXYISOBUTYRATE DEHYDROGENASE	C	39kDa	75.3918	80.0616	66.9335	16.8388	12.1877	17.0006	44.7357	0.726906
655	Cre06.g278154.t1.1	(M=1) PF09418 - Protein of unknown function (DUF2009)	O	75kDa	5.98348	5.00385	6.58362	7.09002	5.62509	8.50029	6.46439	0.190962
656	Cre06.g278161.t1.1	(M=48) PF05548 - Gametolysin peptidase M11	SP	79kDa	17.9504	10.0077	8.77816	12.4075	14.0627	12.2782	12.5808	0.256906
657	Cre06.g278162.t1.1	Cell wall protein pherophorin-C3	SP	47kDa	13.1636	10.0077	10.9727	25.7013	25.3129	26.4453	18.6006	0.429151
658	Cre06.g278163.t1.1	Acetylornithine aminotransferase	C	49kDa	10.7703	9.00693	12.07	12.4075	11.2502	12.2782	11.2972	0.114168
659	Cre06.g278164.t1.1	(M=48) PF05548 - Gametolysin peptidase M11	M	74kDa	34.7042	27.0208	13.1672	21.2701	23.4379	22.6674	23.7113	0.298273
660	Cre06.g278165.t1.1	(M=48) PF05548 - Gametolysin peptidase M11	SP	79kDa	49.0645	36.0277	25.2372	35.4501	32.8131	27.3898	34.3304	0.245231
661	Cre06.g278169.t1.1	Not annotated	O	53kDa	7.18017	9.00693	14.2645	23.0426	15.0003	15.1116	13.9343	0.400201
662	Cre06.g278170.t1.1	Fasciclin-like protein	SP	133kDa	345.845	299.23	224.94	75.3315	70.3137	74.6137	181.712	0.686535
663	Cre06.g278175.t1.1	(M=1) PTHR19865 - U3 SMALL NUCLEOLAR RNA INTERACTING PROTEIN 2	C	51kDa	1.1967	0	2.19454	19.4976	20.6253	20.7785	10.7154	0.982894
664	Cre06.g278185.t1.1	UDP-glucose dehydrogenase	O	53kDa	184.291	166.128	166.785	95.7153	131.252	120.893	144.177	0.233356
665	Cre06.g278195.t1.1	Not annotated	C	14kDa	8.37687	5.00385	8.77816	14.18	13.1252	13.2227	10.4478	0.346456
666	Cre06.g278210.t1.1	Phosphoglucomutase	C	65kDa	153.177	128.099	74.6144	48.7439	58.126	51.9462	85.7843	0.514476
667	Cre06.g278221.t1.1	Trehalose-6-phosphate synthase/phosphatase	M	100kDa	32.3108	51.0393	30.7236	20.3838	15.0003	10.3892	26.6412	0.552395
668	Cre06.g278222.t1.1	Receptor of activated protein kinase C	O	35kDa	84.9654	79.0608	80.1007	220.677	246.567	235.175	157.758	0.533079
669	Cre06.g278225.t1.1	(M=1) PTHR22767:SF2 - N-TERMINAL ACETLYTRANSFERASE-RELATED	O	100kDa	23.9339	32.0246	43.8908	32.7914	29.063	27.3898	31.5156	0.217788
670	Cre06.g278252.t1.1	Glyoxal or galactose oxidase	SP	122kDa	5.98348	8.00616	15.3618	1.77251	0.937516	2.83343	5.81581	0.925927
671	Cre06.g278256.t1.1	26S proteasome regulatory subunit	O	37kDa	27.524	38.0293	30.7236	27.4738	14.0627	21.723	26.5894	0.305637
672	Cre06.g278350.t1.1	Arogenate/prephenate dehydrogenase	C	45kDa	0	3.00231	3.29181	2.65876	1.87503	5.66686	2.74913	0.674692
673	Cre06.g279000.t1.2	20S proteasome beta subunit A1	O	25kDa	10.7703	19.0146	20.8481	15.0663	17.8128	15.1116	16.4373	0.21722
674	Cre06.g279150.t1.2	(M=2) 6.1.1.12 - Aspartate--tRNA ligase.	O	60kDa	65.8182	69.0531	52.669	80.649	69.3762	72.7247	68.3817	0.134706
675	Cre06.g279400.t1.2	(M=4) 3.4.16.5 - Carboxypeptidase C.	SP	64kDa	20.3438	18.0139	15.3618	8.86253	11.2502	8.50029	13.7221	0.359901
676	Cre06.g279700.t1.1	(M=6) PTHR15535 - TRANSMEMBRANE PROTEIN 2-RELATED	SP	409kDa	56.2447	35.0269	32.9181	3.54501	2.81255	2.83343	22.2301	1.01337
677	Cre06.g279750.t1.2	Methionine aminopeptidase	O	43kDa	3.59009	5.00385	5.48635	18.6113	10.3127	9.44477	8.74151	0.629659
678	Cre06.g279850.t1.2	(M=1) PTHR10366:SF137 - ISOMERASE	C	29kDa	9.57356	7.00539	9.87543	2.65876	6.56261	1.88895	6.26078	0.538218
679	Cre06.g280050.t1.2	Single-stranded RNA 5'->3' exonuclease	O	197kDa	8.37687	14.0108	28.529	35.4501	31.8755	34.9456	25.5313	0.451106
680	Cre06.g280850.t1.1	20S proteasome beta subunit, type 4	O	32kDa	31.1141	26.02	28.529	21.2701	27.188	14.1672	24.7147	0.247074
681	Cre06.g280900.t1.1	Intra-Golgi Qb-SNARE, Gos1/Gos28-family (Qb.II)	O	28kDa	1.1967	2.00154	2.19454	1.77251	0.937516	0.944477	1.50788	0.366231
682	Cre06.g280950.t1.2	Pyruvate kinase	O	78kDa	35.9009	46.0354	48.2799	87.739	100.314	95.3921	68.9436	0.41436
683	Cre06.g281050.t1.2	Subunit of Retromer complex	O	46kDa	4.78678	10.0077	4.38908	4.43126	3.75006	2.83343	5.03305	0.503183
684	Cre06.g281150.t1.2	Not annotated	O	36kDa	3.59009	6.00462	7.68089	1.77251	2.81255	1.88895	3.95827	0.603724
685	Cre06.g282000.t1.1	Soluble starch synthase III	C	138kDa	108.899	106.082	134.964	34.5639	30.0005	24.5564	73.1776	0.666546
686	Cre06.g282500.t1.2	Ribosomal protein L23a, component of cytosolic 80S ribosome and 60S large subunit	O	16kDa	33.5075	33.0254	35.1127	71.7865	78.7513	149.227	66.9018	0.675614
687	Cre06.g282800.t1.2	Isocitrate lyase	O	46kDa	41.8843	41.0316	42.7935	100.147	153.753	110.504	81.6854	0.577184
688	Cre06.g283050.t1.2	Light-harvesting protein of photosystem I	C	24kDa	4.78678	5.00385	3.29181	7.97628	11.2502	8.50029	6.80153	0.434487
689	Cre06.g283634.t2.1	(M=1) PTHR14304 - P30 DBC PROTEIN	O	198kDa	8.37687	12.0092	9.87543	7.97628	7.50013	6.61134	8.72488	0.222006
690	Cre06.g283950.t1.2	Chlorophyll a/b binding protein of LHCII	C	27kDa	9.57356	10.0077	5.48635	42.5401	35.6256	41.557	24.1317	0.725766
691	Cre06.g284500.t1.2	3'-5' Exoribonuclease PH component of the Exosome	O	26kDa	11.967	13.01	15.3618	4.43126	6.56261	1.88895	8.87026	0.602133
692	Cre06.g284700.t1.2	Alanine aminotransferase	C	57kDa	4.78678	5.00385	2.19454	7.97628	4.68758	2.83343	4.58041	0.44217
693	Cre06.g284750.t1.2	Elongation factor-like protein	C	63kDa	52.6546	54.0416	43.8908	46.0852	37.5006	44.3904	46.4272	0.131773
694	Cre06.g284900.t1.2	Peptidyl-prolyl cis-trans isomerase, cyclophilin-type	SP	24kDa	19.1471	8.00616	19.7509	24.8151	35.6256	16.0561	20.5668	0.448596
695	Cre06.g285150.t1.2	L-ascorbate peroxidase	C	35kDa	4.78678	3.00231	5.48635	5.31752	4.68758	0.944477	4.0375	0.434109
696	Cre06.g285401.t1.1	(M=1) PF00216 - Bacterial DNA-binding protein	C	18kDa	9.57356	10.0077	8.77816	29.2463	30.938	32.1122	20.1093	0.582586
697	Cre06.g287250.t1.2	Component of oligomeric golgi complex	O	88kDa	3.59009	4.00308	7.68089	1.77251	0	2.83343	3.31333	0.777836
698	Cre06.g288750.t1.2	Nuclear RNA cap-binding protein	O	17kDa	1.1967	3.00231	3.29181	0.886253	3.75006	0	2.02119	0.754216
699	Cre06.g289550.t1.2	Ribosomal protein L32, component of cytosolic 80S ribosome and 60S large subunit	O	15kDa	28.7207	30.0231	27.4318	61.1514	58.126	82.1695	47.9371	0.47211
700	Cre06.g290100.t1.2	Early endosomal Qc-SNARE protein, Syx6/Tlg1/Syntaxin 6-family (Qc.III.b)	O	26kDa	0	2.00154	2.19454	3.54501	3.75006	0.944477	2.07261	0.701518
701	Cre06.g290950.t1.2	Ribosomal protein S5, component of cytosolic 80S ribosome and 40S small subunit	O	22kDa	33.5075	38.0293	38.4045	93.0566	121.877	85.0029	68.3129	0.539165
702	Cre06.g291700.t1.2	Radial spoke protein 3	O	57kDa	0	0	2.19454	3.54501	5.62509	3.77791	2.52376	0.887445
703	Cre06.g292550.t1.2	Serine/threonine protein phosphatase, metallo-dependent phosphatase	O	35kDa	14.3603	12.0092	9.87543	6.20377	3.75006	10.3892	9.43135	0.409964
704	Cre06.g292700.t1.2	(M=7) K14498 - serine/threonine-protein kinase SRK2	O	41kDa	11.967	17.0131	10.9727	7.09002	1.87503	3.77791	8.78262	0.640673
705	Cre06.g293150.t1.2	(M=4) KOG4754 - Predicted phosphoglycerate mutase	SP	39kDa	44.2777	43.0331	25.2372	12.4075	12.1877	13.2227	25.061	0.60733
706	Cre06.g293582.t1.1	(M=2) 6.1.1.4 - Leucine--tRNA ligase.	O	52kDa	69.4083	84.0647	55.9608	15.9526	15.0003	16.0561	42.7404	0.724387
707	Cre06.g293800.t1.1	(M=19) PTHR10342 - ARYLSULFATASE	SP	77kDa	10.7703	4.00308	8.77816	4.43126	0.937516	7.55581	6.07935	0.592779
708	Cre06.g293950.t1.2	Serine hydroxymethyltransferase 2	O	53kDa	148.39	116.089	106.435	143.573	184.691	170.006	144.864	0.207943
709	Cre06.g294650.t1.2	Alanine-glyoxylate transaminase	C	46kDa	19.1471	15.0115	32.9181	20.3838	30.0005	27.3898	24.1418	0.289556
710	Cre06.g294950.t1.1	(M=1) 1.3.1.10 - Enoyl-[acyl-carrier-protein] reductase (NADPH, Si-specific).	C	39kDa	118.473	74.057	110.824	51.4027	48.7508	50.0573	75.5941	0.419994
711	Cre06.g295450.t1.2	Hydroxypyruvate reductase	M	45kDa	50.2612	40.0308	44.9881	15.0663	15.9378	17.0006	30.5475	0.532646
712	Cre06.g296300.t1.1	Scavenger receptor cysteine rich (SRCR) protein	SP	50kDa	0	0	2.19454	1.77251	5.62509	2.83343	2.07093	1.01048
713	Cre06.g296400.t1.2	(M=1) 1.3.99.10 - Transferred entry: 1.3.8.4.	M	45kDa	5.98348	9.00693	9.87543	6.20377	15.0003	9.44477	9.25244	0.353548
714	Cre06.g296600.t1.2	Riboflavin synthase	O	23kDa	4.78678	9.00693	5.48635	3.54501	0	0	3.80418	0.909652
715	Cre06.g296983.t1.1	(M=1) K10685 - ubiquitin-like 1-activating enzyme E1 B	O	79kDa	14.3603	17.0131	23.0427	6.20377	0	4.72238	10.8904	0.796085
716	Cre06.g297750.t1.2	SF3A3 splicing factor 3a, subunit 3	O	62kDa	16.7537	17.0131	21.9454	18.6113	10.3127	15.1116	16.6246	0.232274
717	Cre06.g298100.t1.2	Translation initiation protein	O	13kDa	9.57356	3.00231	7.68089	3.54501	2.81255	2.83343	4.90796	0.601948
718	Cre06.g298350.t1.2	Flagellar Associated Protein	O	47kDa	63.4249	55.0423	42.7935	12.4075	12.1877	10.3892	32.7075	0.733188
719	Cre06.g298500.t1.1	Not annotated	O	107kDa	14.3603	10.0077	4.38908	5.31752	5.62509	8.50029	8.03334	0.467768
720	Cre06.g298650.t1.2	(M=1) K03257 - translation initiation factor 4A	SP	53kDa	156.767	172.132	161.299	59.3789	55.3134	61.391	111.047	0.518695
721	Cre06.g298880.t1.1	Not annotated	O	52kDa	7.18017	7.00539	7.68089	0.886253	0	1.88895	4.10694	0.862781
722	Cre06.g299000.t1.2	Plastid ribosomal protein L21	C	19kDa	31.1141	32.0246	36.2099	18.6113	11.2502	47.2238	29.4057	0.435424
723	Cre06.g299150.t1.1	Cell wall protein pherophorin-C9	SP	61kDa	23.9339	10.0077	6.58362	15.9526	13.1252	17.0006	14.4339	0.418076
724	Cre06.g299650.t1.2	Inactive subunit of chloroplast ClpP complex	C	31kDa	13.1636	12.0092	17.5563	15.9526	7.50013	6.61134	12.1322	0.363104
725	Cre06.g300650.t1.2	(M=1) PTHR21373 - GLUCOSE REPRESSIBLE PROTEIN MAK10	O	87kDa	0	2.00154	2.19454	2.65876	0.937516	0	1.29873	0.887989
726	Cre06.g300700.t1.1	(M=4) PTHR15020 - FLAVIN REDUCTASE-RELATED	C	29kDa	8.37687	11.0085	13.1672	1.77251	0	0.944477	5.87826	0.96667
727	Cre06.g300750.t1.1	(M=1) PTHR10887:SF5 - INTRON-BINDING PROTEIN AQUARIUS	O	201kDa	27.524	44.0339	62.5444	74.4452	80.6264	74.6137	60.6313	0.342912
728	Cre06.g300800.t1.2	Plastid ribosomal protein L27	C	17kDa	22.7372	27.0208	24.1399	29.2463	19.6878	51.0017	28.9723	0.389771
729	Cre06.g302650.t1.2	(M=1) KOG4589 - Cell division protein FtsJ	O	26kDa	0	1.00077	2.19454	1.77251	4.68758	0	1.60923	1.0904
730	Cre06.g303200.t1.1	(M=2) PF07202 - T-complex protein 10 C-terminus	SP	266kDa	34.7042	35.0269	25.2372	3.54501	2.81255	6.61134	17.9895	0.857795
731	Cre06.g304100.t1.2	(M=1) PTHR10652 - ADENYLYL CYCLASE-ASSOCIATED PROTEIN	O	54kDa	4.78678	4.00308	12.07	5.31752	4.68758	5.66686	6.08863	0.490286
732	Cre06.g304300.t1.2	20S proteasome alpha subunit F	O	27kDa	29.9174	26.02	20.8481	27.4738	26.2504	28.3343	26.474	0.117307
733	Cre06.g304800.t1.2	(M=1) PTHR11216:SF34 - EPS-15	O	98kDa	1.1967	5.00385	15.3618	16.8388	12.1877	14.1672	10.7927	0.580646
734	Cre06.g306000.t1.1	Glyoxal or galactose oxidase	SP	104kDa	10.7703	8.00616	8.77816	4.43126	3.75006	2.83343	6.42822	0.49658
735	Cre06.g306300.t1.2	Magnesium chelatase subunit I	C	45kDa	65.8182	57.0439	46.0854	4.43126	0	0.944477	29.0539	1.0514
736	Cre06.g306400.t1.2	(M=1) 4.4.1.14 - 1-aminocyclopropane-1-carboxylate synthase.	O	46kDa	4.78678	11.0085	7.68089	2.65876	0	0.944477	4.51323	0.933975
737	Cre06.g306601.t1.1	(M=1) K01657 - anthranilate synthase component I	C	67kDa	62.2282	60.0462	83.3925	67.3552	59.0635	64.2244	66.0517	0.136301
738	Cre06.g306850.t1.2	(M=2) K01529 - dynamin GTPase [EC:3.6.5.5]	O	56kDa	26.3273	21.0162	39.5017	28.3601	31.8755	21.723	28.134	0.245386
739	Cre06.g307450.t1.2	SF3A1 splicing factor 3a, subunit 1	O	90kDa	3.59009	3.00231	15.3618	2.65876	1.87503	2.83343	4.8869	1.05621
740	Cre06.g307500.t1.1	Low-CO2 inducible protein	C	48kDa	191.471	213.164	213.968	53.1752	67.5011	61.391	133.445	0.601272
741	Cre06.g307650.t1.1	(M=1) PF03537 - Glycoside-hydrolase family GH114	SP	81kDa	16.7537	11.0085	19.7509	12.4075	7.50013	10.3892	12.9683	0.34664
742	Cre06.g307750.t1.2	Not annotated	SP	36kDa	52.6546	29.0223	28.529	13.2938	11.2502	14.1672	24.8195	0.633646
743	Cre06.g308050.t1.2	Not annotated	SP	24kDa	5.98348	6.00462	6.58362	7.09002	4.68758	6.61134	6.16011	0.135264
744	Cre06.g308250.t1.2	Ribosomal protein S4, component of cytosolic 80S ribosome and 40S small subunit	O	29kDa	140.013	161.124	130.575	197.634	207.191	237.064	178.934	0.233092
745	Cre06.g308350.t1.2	Serine/threonine protein phosphatase 6 homolog, metallophosphoesterase	O	35kDa	2.39339	8.00616	4.38908	1.77251	0.937516	2.83343	3.38868	0.749357
746	Cre06.g308500.t1.2	Carbamoyl phosphate synthase, small subunit	C	50kDa	89.7522	74.057	82.2953	68.2415	71.2512	76.5026	77.0166	0.102126
747	Cre06.g308850.t1.2	(M=1) PTHR21681 - EUKARYOTIC TRANSLATION INITIATION FACTOR 3 SUBUNIT 1	O	26kDa	16.7537	20.0154	18.6536	0.886253	2.81255	0.944477	10.011	0.934416
748	Cre06.g308950.t1.2	(M=1) PTHR10994:SF27 - RETICULON-RELATED (PLANT)	O	22kDa	3.59009	4.00308	6.58362	15.9526	18.7503	12.2782	10.193	0.629245
749	Cre06.g309050.t1.2	Negative regulator of transcription	M	72kDa	1.1967	4.00308	2.19454	5.31752	0.937516	5.66686	3.21937	0.641939
750	Cre06.g309100.t1.2	Chaperonin 60C	M	60kDa	34.7042	33.0254	30.7236	65.5827	100.314	83.1139	57.9107	0.511615
751	Cre06.g309450.t1.2	(M=2) PTHR11532 - PROTEASE M14 CARBOXYPEPTIDASE	C	67kDa	28.7207	16.0123	17.5563	14.18	14.0627	16.0561	17.7647	0.311003
752	Cre06.g309550.t1.1	Not annotated	SP	83kDa	1.1967	2.00154	2.19454	0	1.87503	0	1.2113	0.822787
753	Cre06.g309900.t1.2	Predicted protein with sequence similarity to mastigoneme protein	SP	98kDa	3.59009	0	0	5.31752	1.87503	5.66686	2.74158	0.918368
754	Cre06.g310000.t1.2	Epsilon4-Adaptin	O	109kDa	7.18017	11.0085	16.4591	7.09002	9.37516	9.44477	10.0929	0.342655
755	Cre06.g310750.t1.2	Gamma subunit of COP-I complex	O	99kDa	51.4579	61.047	83.3925	124.075	107.814	121.837	91.6041	0.339787
756	Cre06.g310950.t1.2	(M=1) KOG2853 - Possible oxidoreductase	O	58kDa	9.57356	15.0115	25.2372	8.86253	7.50013	6.61134	12.1327	0.581883
757	Cre07.g312050.t1.1	(M=2) PTHR10961 - PEROXISOMAL SARCOSINE OXIDASE	C	66kDa	15.557	15.0115	10.9727	7.97628	9.37516	7.55581	11.0748	0.31402
758	Cre07.g312300.t1.2	(M=5) PF03992 - Antibiotic biosynthesis monooxygenase	C	18kDa	3.59009	4.00308	3.29181	1.77251	3.75006	0	2.73459	0.568549
759	Cre07.g312750.t1.2	Exosome component, Csl4	O	21kDa	4.78678	3.00231	6.58362	1.77251	3.75006	0	3.31588	0.69436
760	Cre07.g312900.t1.1	(M=1) PTHR11254:SF73 - HECT UBIQUITIN-PROTEIN LIGASE 3 (KAKTUS PROTEIN)	O	215kDa	4.78678	3.00231	9.87543	4.43126	1.87503	0	3.99514	0.843911
761	Cre07.g313122.t1.1	(M=2) PTHR11731:SF5 - DIPEPTIDYL-PEPTIDASE	M	113kDa	27.524	46.0354	21.9454	11.5213	7.50013	7.55581	20.347	0.735736
762	Cre07.g313185.t1.1	(M=1) KOG2351 - RNA polymerase II, fourth largest subunit	O	16kDa	7.18017	7.00539	5.48635	6.20377	3.75006	6.61134	6.03951	0.211206
763	Cre07.g313302.t1.1	(M=1) PTHR11800:SF13 - DNA-DIRECTED RNA POLYMERASE I	O	42kDa	8.37687	8.00616	6.58362	22.1563	17.8128	25.5009	14.7394	0.553345
764	Cre07.g313450.t1.2	Not annotated	C	49kDa	3.59009	4.00308	4.38908	3.54501	5.62509	1.88895	3.84022	0.318302
765	Cre07.g313700.t1.1	Glutamyl/glutaminyl-tRNA synthetase	C	61kDa	34.7042	37.0285	32.9181	37.2226	37.5006	42.5015	36.9792	0.0876243
766	Cre07.g314100.t1.2	(M=1) PTHR23105:SF3 - PBK1-RELATED	O	31kDa	5.98348	8.00616	4.38908	15.9526	16.8753	17.9451	11.5253	0.525572
767	Cre07.g314150.t1.2	Zeta-carotene desaturase	C	63kDa	20.3438	10.0077	17.5563	10.635	8.43764	4.72238	11.9505	0.490736
768	Cre07.g314550.t1.2	tRNA (guanine-N7)-methyltransferase	O	33kDa	8.37687	4.00308	9.87543	6.20377	4.68758	4.72238	6.31152	0.371374
769	Cre07.g314650.t1.2	Chloroplast RecA recombination protein	C	45kDa	1.1967	1.00077	3.29181	12.4075	8.43764	11.3337	6.27803	0.813392
770	Cre07.g314900.t1.1	(M=3) KOG0342 - ATP-dependent RNA helicase pitchoune	O	80kDa	5.98348	8.00616	8.77816	52.2889	50.6259	60.4465	31.0215	0.834878
771	Cre07.g314950.t1.2	DNA-directed RNA polymerase III subunit	O	32kDa	0	2.00154	3.29181	2.65876	1.87503	1.88895	1.95268	0.56645
772	Cre07.g315400.t1.1	Simlar to nitric oxide associated protein protein of CSG family	M	75kDa	3.59009	9.00693	8.77816	6.20377	3.75006	4.72238	6.00857	0.402903
773	Cre07.g315750.t1.2	(M=14) KOG0725 - Reductases with broad range of substrate specificities	C	27kDa	20.3438	20.0154	23.0427	8.86253	11.2502	5.66686	14.8636	0.482459
774	Cre07.g316000.t1.2	(M=1) PTHR12612 - NUCLEAR TRANSPORT FACTOR 2	M	14kDa	16.7537	13.01	13.1672	6.20377	4.68758	3.77791	9.60004	0.561131
775	Cre07.g317150.t1.2	(M=1) PTHR23339:SF31 - PREDICTED PROTEIN	O	38kDa	2.39339	3.00231	2.19454	8.86253	7.50013	5.66686	4.93663	0.574708
776	Cre07.g318750.t1.2	(M=1) 6.3.3.1 - Phosphoribosylformylglycinamidine cyclo-ligase.	C	39kDa	22.7372	17.0131	15.3618	6.20377	2.81255	6.61134	11.79	0.655351
777	Cre07.g319300.t1.1	Alpha-glucan water dikinase	C	166kDa	65.8182	81.0624	100.949	14.18	10.3127	9.44477	46.9612	0.865412
778	Cre07.g319900.t1.1	3'-5' Exonuclease component of the Exosome	O	24kDa	8.37687	5.00385	3.29181	1.77251	2.81255	1.88895	3.85776	0.64932
779	Cre07.g320900.t1.2	(M=5) PF05721 - Phytanoyl-CoA dioxygenase (PhyH)	M	52kDa	0	0	2.19454	1.77251	1.87503	3.77791	1.60333	0.89614
780	Cre07.g320950.t1.2	(M=2) PTHR23123 - PHD/F-BOX CONTAINING PROTEIN	O	27kDa	5.98348	4.00308	4.38908	3.54501	4.68758	2.83343	4.24028	0.253559
781	Cre07.g321300.t1.2	Not annotated	C	22kDa	1.1967	2.00154	1.09727	1.77251	1.87503	4.72238	2.1109	0.630797
782	Cre07.g321400.t1.1	Flagellar Associated Protein	SP	199kDa	150.784	130.1	119.602	124.962	132.19	132.227	131.644	0.0803192
783	Cre07.g322176.t1.1	(M=1) PTHR20856:SF5 - DNA-DIRECTED RNA POLYMERASE I SUBUNIT 2	O	114kDa	9.57356	16.0123	27.4318	37.2226	31.8755	39.668	26.964	0.442975
784	Cre07.g322800.t1.2	Not annotated	O	37kDa	3.59009	7.00539	7.68089	6.20377	4.68758	3.77791	5.49094	0.31323
785	Cre07.g324050.t1.2	Ubiquitin ligase SCF complex subunit Cullin	O	85kDa	2.39339	4.00308	3.29181	6.20377	5.62509	4.72238	4.37325	0.327654
786	Cre07.g324550.t1.1	(M=1) PTHR10996:SF17 - 2-HYDROXYACID DEHYDROGENASE	C	46kDa	16.7537	14.0108	24.1399	7.09002	8.43764	7.55581	12.998	0.515628
787	Cre07.g324600.t1.2	Sigma2-Adaptin	O	17kDa	3.59009	3.00231	4.38908	4.43126	3.75006	6.61134	4.29569	0.291831
788	Cre07.g325400.t1.2	3-Isopropylmalate dehydrogenase, splicing variant a; 3-Isopropylmalate dehydrogenase, splicing variant b	C	43kDa	67.0149	53.0408	47.1826	17.7251	15.0003	17.0006	36.1607	0.619994
789	Cre07.g325718.t1.1	Not annotated	O	83kDa	2.39339	0	1.09727	0	2.81255	1.88895	1.36536	0.880452
790	Cre07.g325734.t1.1	(M=3) 2.7.4.6 - Nucleoside-diphosphate kinase.	C	18kDa	52.6546	44.0339	41.6963	29.2463	30.938	18.8895	36.2431	0.335214
791	Cre07.g325736.t1.1	(M=16) PF04755 - PAP_fibrillin	C	56kDa	0	2.00154	2.19454	7.09002	5.62509	5.66686	3.76301	0.73149
792	Cre07.g325746.t1.1	Ribosomal protein L38, component of cytosolic 80S ribosome and 60S large subunit	O	8kDa	9.57356	10.0077	13.1672	17.7251	25.3129	24.5564	16.7238	0.41857
793	Cre07.g325748.t1.1	(M=1) 3.5.2.9 - 5-oxoprolinase (ATP-hydrolyzing).	O	149kDa	58.6381	72.0554	60.3499	30.1326	45.9383	23.6119	48.4544	0.387355
794	Cre07.g325762.t1.1	(M=1) PF00004//PF00612 - ATPase family associated with various cellular activities (AAA) // IQ calmodulin-binding motif	O	95kDa	2.39339	12.0092	9.87543	1.77251	0	4.72238	5.12883	0.935431
795	Cre07.g326450.t1.1	Subunit of Retromer complex	O	68kDa	1.1967	2.00154	10.9727	4.43126	7.50013	7.55581	5.60969	0.667023
796	Cre07.g326950.t1.1	(M=3) KOG2241 - tRNA-binding protein	O	25kDa	31.1141	25.0192	20.8481	8.86253	7.50013	5.66686	16.5018	0.642319
797	Cre07.g327350.t1.2	(M=1) PTHR24345//PTHR24345:SF64 - SERINE/THREONINE-PROTEIN KINASE PLK	C	20kDa	16.7537	20.0154	12.07	9.74878	13.1252	14.1672	14.3134	0.253388
798	Cre07.g327950.t1.1	(M=50) KOG2302 - T-type voltage-gated Ca2+ channel, pore-forming alpha1I subunit	SP	240kDa	23.9339	11.0085	16.4591	20.3838	21.5629	19.834	18.8637	0.241459
799	Cre07.g328900.t1.2	(M=4) K00924 - phosphatidylinositol-4-phosphate 3-kinase [EC:2.7.1.154]	O	54kDa	40.6876	52.04	42.7935	30.1326	39.3757	33.0567	39.681	0.194748
800	Cre07.g329700.t1.2	26S proteasome regulatory subunit	O	49kDa	64.6216	75.0577	72.4198	78.8765	74.0637	74.6137	73.2755	0.0647577
801	Cre07.g330200.t1.2	Radial spoke protein 9	SP	30kDa	1.1967	5.00385	1.09727	7.09002	9.37516	2.83343	4.43274	0.75478
802	Cre07.g330250.t1.2	Subunit H of photosystem I	C	14kDa	3.59009	3.00231	1.09727	0.886253	1.87503	4.72238	2.52889	0.595435
803	Cre07.g330300.t1.2	(M=8) KOG4205 - RNA-binding protein musashi/mRNA cleavage and polyadenylation factor I complex, subunit HRP1	O	48kDa	15.557	11.0085	18.6536	15.0663	21.5629	17.0006	16.4748	0.216515
804	Cre07.g330750.t1.1	(M=71) PF12499 - Pherophorin	SP	99kDa	33.5075	19.0146	31.8208	54.9477	62.8136	65.1689	44.5455	0.426274
805	Cre07.g330950.t1.2	Sigma4-Adaptin	O	17kDa	1.1967	3.00231	3.29181	1.77251	1.87503	0	1.85639	0.649207
806	Cre07.g331500.t1.1	Inactive subunit of chloroplast ClpP complex	C	47kDa	7.18017	17.0131	30.7236	16.8388	12.1877	12.2782	16.0369	0.502483
807	Cre07.g331550.t1.2	Phosphoserine aminotransferase	C	44kDa	59.8348	65.05	65.8362	63.8102	64.6886	71.7802	65.1667	0.0593125
808	Cre07.g331900.t1.2	Ribosomal protein S13, component of cytosolic 80S ribosome and 40S small subunit	O	17kDa	46.6711	58.0446	44.9881	101.033	120.002	113.337	80.6793	0.428286
809	Cre07.g332300.t1.2	R1 Protein, alpha-glucan water dikinase	C	124kDa	59.8348	89.0685	83.3925	26.5876	23.4379	24.5564	51.1463	0.595049
810	Cre07.g332500.t1.2	(M=9) PTHR10994//PTHR10994:SF5 - RETICULON // UNCHARACTERIZED	O	82kDa	2.39339	3.00231	3.29181	4.43126	3.75006	5.66686	3.75595	0.309293
811	Cre07.g332800.t1.2	(M=1) PTHR17972 - NUCLEOLAR RNA-ASSOCIATED PROTEIN	O	149kDa	0	5.00385	7.68089	31.9051	30.938	25.5009	16.8381	0.843363
812	Cre07.g332901.t1.1	(M=4) KOG1087 - Cytosolic sorting protein GGA2/TOM1	O	148kDa	1.1967	1.00077	2.19454	0	2.81255	3.77791	1.83041	0.746299
813	Cre07.g333400.t1.1	(M=48) PF05548 - Gametolysin peptidase M11	SP	89kDa	9.57356	3.00231	1.09727	5.31752	6.56261	7.55581	5.51818	0.559162
814	Cre07.g334100.t1.1	(M=1) PTHR10663:SF54 - EMB30/GNOM-LIKE PROTEIN	SP	164kDa	3.59009	10.0077	7.68089	12.4075	15.0003	11.3337	10.0034	0.397466
815	Cre07.g334200.t1.2	(M=1) K13116 - ATP-dependent RNA helicase DDX41 [EC:3.6.4.13]	O	71kDa	0	1.00077	5.48635	0	3.75006	1.88895	2.02102	1.08913
816	Cre07.g335200.t1.1	Translation elongation factor EFG/EF2 related to membrane GTP-binding protein LepA	C	74kDa	9.57356	13.01	16.4591	2.65876	0	0	6.95023	1.01545
817	Cre07.g335300.t1.2	3-ketoacyl-ACP-synthase	C	49kDa	23.9339	20.0154	29.6263	15.9526	12.1877	12.2782	18.999	0.36403
818	Cre07.g335400.t1.1	(M=1) PTHR19211:SF37 - ABC TRANSPORTER ATP-BINDING PROTEIN YDIF	C	70kDa	23.9339	37.0285	47.1826	46.0852	31.8755	39.668	37.629	0.23409
819	Cre07.g335750.t1.1	Intraflagellar transport protein 88	M	86kDa	25.1306	18.0139	26.3345	38.9951	35.6256	34.0012	29.6835	0.264744
820	Cre07.g336200.t1.1	(M=1) KOG1863 - Ubiquitin carboxyl-terminal hydrolase	O	148kDa	46.6711	68.0523	53.7662	24.8151	22.5004	23.6119	39.9028	0.478955
821	Cre07.g336950.t1.1	Starch phosphorylase	C	98kDa	154.374	139.107	134.964	102.805	117.189	119.004	127.907	0.144158
822	Cre07.g337150.t1.2	DNA replication factor C complex subunit 2	O	38kDa	0	2.00154	0	1.77251	1.87503	0.944477	1.09893	0.844851
823	Cre07.g338250.t1.1	(M=4) PF04073 - Aminoacyl-tRNA editing domain	SP	29kDa	2.39339	7.00539	0	2.65876	2.81255	1.88895	2.79317	0.824843
824	Cre07.g338451.t1.1	(M=1) PF03320 - Bacterial fructose-1,6-bisphosphatase, glpX-encoded	O	42kDa	35.9009	49.0377	54.8635	58.4927	67.5011	57.6131	53.9015	0.197808
825	Cre07.g338900.t1.1	(M=1) KOG2476 - Uncharacterized conserved protein	O	70kDa	1.1967	6.00462	9.87543	13.2938	16.8753	8.50029	9.29102	0.591144
826	Cre07.g339150.t1.1	Chaperonin 60B2	C	62kDa	175.914	211.162	194.217	181.682	143.44	152.061	176.413	0.144136
827	Cre07.g340450.t1.1	(M=2) PF07691 - PA14 domain	SP	513kDa	178.308	141.109	156.91	90.3978	116.252	101.059	130.672	0.260043
828	Cre07.g341850.t1.2	(M=1) KOG1145 - Mitochondrial translation initiation factor 2 (IF-2; GTPase)	C	100kDa	21.5405	33.0254	43.8908	15.9526	15.0003	16.0561	24.2443	0.485122
829	Cre07.g342150.t1.2	Glutamyl-tRNA reductase	C	57kDa	5.98348	5.00385	5.48635	13.2938	4.68758	6.61134	6.8444	0.472414
830	Cre07.g342200.t1.2	Flagellar Associated Protein	O	74kDa	15.557	24.0185	23.0427	46.9714	46.8758	51.9462	34.7353	0.448355
831	Cre07.g342250.t1.2	Prefoldin molecular chaperone, subunit 2	O	16kDa	11.967	7.00539	7.68089	0	1.87503	3.77791	5.38436	0.810058
832	Cre07.g342350.t1.2	3',5'-cyclic-nucleotide phosphodiesterase	O	89kDa	59.8348	65.05	61.4471	23.9288	27.188	24.5564	43.6675	0.464954
833	Cre07.g342920.t1.2	(M=2) 3.4.13.9 - Xaa-Pro dipeptidase.	O	55kDa	13.1636	17.0131	4.38908	2.65876	4.68758	0	6.98536	0.945834
834	Cre07.g344050.t1.1	(M=1) PTHR19854 - TRANSDUCIN BETA-LIKE 3	O	148kDa	0	0	2.19454	36.3364	37.5006	38.7235	19.1258	1.05512
835	Cre07.g344400.t1.2	(M=1) PTHR10996:SF50 - PREDICTED PROTEIN	C	54kDa	84.9654	89.0685	104.241	200.293	218.441	209.674	151.114	0.42685
836	Cre07.g344550.t1.2	(M=1) PTHR10996:SF51 - PREDICTED PROTEIN	C	54kDa	11.967	17.0131	14.2645	48.7439	37.5006	50.0573	29.9244	0.588625
837	Cre07.g344600.t1.2	D-3-phosphoglycerate dehydrogenase	C	64kDa	10.7703	15.0115	21.9454	2.65876	0.937516	2.83343	9.02615	0.927053
838	Cre07.g344950.t1.2	Light-harvesting protein of photosystem I	C	23kDa	3.59009	3.00231	5.48635	6.20377	8.43764	14.1672	6.81455	0.600624
839	Cre07.g345500.t1.2	Not annotated	C	30kDa	16.7537	12.0092	20.8481	7.09002	7.50013	6.61134	11.8021	0.499907
840	Cre07.g347050.t1.2	Radial spoke protein 7	O	55kDa	5.98348	7.00539	5.48635	1.77251	1.87503	0.944477	3.84454	0.676726
841	Cre07.g347150.t1.2	Not annotated	O	23kDa	3.59009	11.0085	7.68089	8.86253	12.1877	5.66686	8.16609	0.395517
842	Cre07.g347250.t1.1	Target of FKB12/rapamycin complex	O	41kDa	1.1967	1.00077	2.19454	1.77251	2.81255	4.72238	2.28324	0.598075
843	Cre07.g350500.t1.2	(M=2) 6.1.1.9 - Valine--tRNA ligase.	M	108kDa	59.8348	63.0485	60.3499	36.3364	20.6253	22.6674	43.8104	0.449714
844	Cre07.g351000.t1.1	WW domain protein	M	104kDa	10.7703	13.01	12.07	6.20377	5.62509	3.77791	8.57617	0.448699
845	Cre07.g351650.t1.1	Flagellar Associated Protein	O	22kDa	21.5405	14.0108	18.6536	3.54501	3.75006	3.77791	10.8796	0.756783
846	Cre07.g351750.t1.2	(M=1) PTHR13028 - RRNA PROCESSING PROTEIN EBNA1-BINDING PROTEIN-RELATED	O	36kDa	0	2.00154	0	7.09002	4.68758	5.66686	3.241	0.929098
847	Cre07.g352300.t1.2	(M=4) PTHR12029//PTHR12029:SF27 - RNA METHYLTRANSFERASE // SUBFAMILY NOT NAMED	C	39kDa	5.98348	4.00308	6.58362	0.886253	0.937516	2.83343	3.5379	0.689619
848	Cre07.g352400.t1.2	(M=1) PTHR11200:SF29 - TYPE I INOSITOL POLYPHOSPHATE 5-PHOSPHATASE, ARATH	O	105kDa	10.7703	16.0123	23.0427	0.886253	2.81255	0	8.92068	1.04509
849	Cre07.g352650.t1.2	(M=4) PTHR23139:SF9 - SPLICING FACTOR U2AF LARGE SUBUNIT	O	54kDa	3.59009	8.00616	14.2645	8.86253	6.56261	10.3892	8.61252	0.418508
850	Cre07.g352800.t1.2	Not annotated	M	144kDa	108.899	118.091	127.283	67.3552	42.1882	51.9462	85.9605	0.425378
851	Cre07.g352850.t1.2	Plastid ribosomal protein L32	C	11kDa	11.967	15.0115	15.3618	17.7251	18.7503	14.1672	15.4971	0.158145
852	Cre07.g353450.t1.2	Acetyl-CoA synthetase/ligase	O	73kDa	27.524	30.0231	29.6263	102.805	147.19	98.2256	72.5657	0.697905
853	Cre07.g353550.t1.2	Translation initiation factor SUI1 family protein	O	21kDa	7.18017	8.00616	13.1672	2.65876	2.81255	2.83343	6.10972	0.686905
854	Cre07.g353700.t1.2	Not annotated	O	58kDa	3.59009	6.00462	8.77816	6.20377	2.81255	2.83343	5.0371	0.471403
855	Cre07.g354100.t1.2	(M=1) K07739 - elongator complex protein 3 [EC:2.3.1.48]	O	72kDa	7.18017	6.00462	6.58362	8.86253	3.75006	4.72238	6.1839	0.293041
856	Cre07.g354200.t1.2	Glyceraldehyde 3-phosphate dehydrogenase	O	37kDa	8.37687	8.00616	6.58362	3.54501	0.937516	3.77791	5.20451	0.562231
857	Cre07.g356600.t1.2	(M=1) PTHR13096 - MINA53 (MYC INDUCED NUCLEAR ANTIGEN)	O	85kDa	26.3273	27.0208	30.7236	15.0663	13.1252	16.0561	21.3865	0.349873
858	Cre07.g357200.t1.2	UDP-glucose dehydrogenase	O	52kDa	28.7207	31.0239	35.1127	12.4075	24.3754	15.1116	24.4586	0.369047
859	Cre07.g357350.t1.2	Nitrogen regulatory protein PII	C	22kDa	15.557	12.0092	15.3618	11.5213	9.37516	9.44477	12.2115	0.223767
860	Cre07.g357450.t1.1	Not annotated	O	78kDa	0	0	2.19454	1.77251	0.937516	2.83343	1.28967	0.909934
861	Cre07.g357850.t1.2	Ribosomal protein L22, component of cytosolic 80S ribosome and 60S large subunit	O	14kDa	33.5075	30.0231	26.3345	101.033	92.8141	67.0578	58.4616	0.568857
862	Cre08.g358526.t1.1	Plastidic ADP/ATP translocase	C	62kDa	33.5075	25.0192	8.77816	44.3126	44.0632	54.7796	35.0767	0.468362
863	Cre08.g358540.t1.1	Not annotated	C	27kDa	8.37687	7.00539	8.77816	12.4075	10.3127	5.66686	8.75792	0.272648
864	Cre08.g358562.t1.1	Chaperonin 20	C	23kDa	22.7372	28.0216	29.6263	7.09002	4.68758	7.55581	16.6197	0.687061
865	Cre08.g358563.t1.1	(M=1) PF00270//PF00575//PF07717 - DEAD/DEAH box helicase // S1 RNA binding domain // Oligonucleotide/oligosaccharide-binding (OB)-fold	O	97kDa	4.78678	6.00462	4.38908	12.4075	11.2502	14.1672	8.83423	0.483424
866	Cre08.g358580.t1.1	Carbamoyl phosphate synthase, large subunit	C	128kDa	548.087	521.401	438.908	207.383	218.441	188.895	353.853	0.472944
867	Cre08.g358900.t1.2	(M=2) 2.4.2.8 - Hypoxanthine phosphoribosyltransferase.	C	26kDa	7.18017	9.00693	7.68089	4.43126	5.62509	0	5.65406	0.565651
868	Cre08.g359350.t1.2	(M=1) 6.4.1.2 - Acetyl-CoA carboxylase.	C	56kDa	197.455	206.159	213.968	112.554	124.69	123.726	163.092	0.290226
869	Cre08.g359600.t1.2	Not annotated	C	93kDa	82.572	55.0423	57.0581	44.3126	35.6256	51.9462	54.4261	0.291831
870	Cre08.g359750.t2.1	Ribosomal protein S9, component of cytosolic 80S ribosome and 40S small subunit	O	22kDa	52.6546	58.0446	49.3772	85.9665	86.2515	83.1139	69.2347	0.254847
871	Cre08.g360350.t1.1	Arginine deiminase	C	46kDa	15.557	13.01	8.77816	9.74878	14.0627	8.50029	11.6095	0.257572
872	Cre08.g360900.t1.2	Ribosomal protein S15, component of cytosolic 80S ribosome and 40S small subunit	O	17kDa	17.9504	23.0177	19.7509	42.5401	49.6883	47.2238	33.3619	0.439044
873	Cre08.g361850.t1.2	(M=1) PF05981 - CreA protein	C	26kDa	4.78678	4.00308	4.38908	6.20377	2.81255	3.77791	4.32886	0.26212
874	Cre08.g362450.t1.2	Alpha-amylase	C	78kDa	49.0645	60.0462	80.1007	21.2701	18.7503	14.1672	40.5665	0.657754
875	Cre08.g362650.t1.1	Intraflagellar transport protein 140	O	157kDa	14.3603	25.0192	29.6263	93.0566	60.9385	62.3355	47.5561	0.623726
876	Cre08.g363100.t1.1	(M=2) PTHR23301 - CHITIN BINDING PERITROPHIN-A	SP	196kDa	3.59009	3.00231	0	6.20377	7.50013	10.3892	5.11426	0.719196
877	Cre08.g363874.t1.1	(M=3) PTHR22931:SF1 - ALPHA-GLUCAN WATER DIKINASE, CHLOROPLAST PRECURSOR	M	131kDa	2.39339	6.00462	23.0427	0.886253	2.81255	1.88895	6.17141	1.36823
878	Cre08.g364151.t1.1	Not annotated	O	375kDa	21.5405	11.0085	15.3618	10.635	9.37516	8.50029	12.7369	0.386307
879	Cre08.g364450.t1.2	Peptide alpha-N-acetyltransferase	O	20kDa	2.39339	4.00308	6.58362	2.65876	7.50013	1.88895	4.17132	0.563106
880	Cre08.g364650.t1.1	(M=1) PTHR11586:SF11 - PREDICTED PROTEIN (FRAGMENT)	C	36kDa	5.98348	12.0092	5.48635	2.65876	1.87503	0.944477	4.82622	0.838314
881	Cre08.g364700.t1.2	(M=1) PTHR12742 - RNA-BINDING PROTEIN	O	36kDa	4.78678	7.00539	12.07	4.43126	4.68758	4.72238	6.2839	0.475601
882	Cre08.g364800.t1.2	(M=1) 6.3.5.3 - Phosphoribosylformylglycinamidine synthase.	C	151kDa	104.113	113.087	85.5871	71.7865	77.8138	63.2799	85.9445	0.22364
883	Cre08.g365400.t1.2	Plastid ribosomal protein L31	C	15kDa	23.9339	20.0154	26.3345	7.97628	2.81255	10.3892	15.2436	0.623873
884	Cre08.g365692.t1.1	(M=3) PF01077 - Nitrite and sulphite reductase 4Fe-4S domain	C	54kDa	29.9174	28.0216	29.6263	48.7439	43.1257	46.2794	37.619	0.250607
885	Cre08.g366150.t1.1	Not annotated	M	175kDa	8.37687	25.0192	38.4045	15.0663	13.1252	13.2227	18.8691	0.584828
886	Cre08.g367300.t1.1	(M=1) PTHR22880//PTHR22880:SF86 - FALZ-RELATED BROMODOMAIN-CONTAINING PROTEINS // SUBFAMILY NOT NAMED	O	88kDa	3.59009	4.00308	2.19454	4.43126	2.81255	0.944477	2.996	0.430351
887	Cre08.g368500.t1.2	(M=1) KOG4208 - Nucleolar RNA-binding protein NIFK	O	21kDa	7.18017	14.0108	7.68089	17.7251	16.8753	12.2782	12.6251	0.354592
888	Cre08.g368850.t1.2	Not annotated	SP	28kDa	19.1471	12.0092	17.5563	76.2177	75.9388	83.1139	47.3305	0.723415
889	Cre08.g370650.t1.2	(M=1) 3.1.1.31 - 6-phosphogluconolactonase.	C	36kDa	16.7537	20.0154	20.8481	21.2701	17.8128	19.834	19.4224	0.0911779
890	Cre08.g370850.t1.1	(M=1) K10579 - ubiquitin-conjugating enzyme E2 M	O	21kDa	8.37687	5.00385	7.68089	1.77251	0	0	3.80569	0.986323
891	Cre08.g370900.t1.1	(M=2) PTHR22870//PTHR22870:SF116 - REGULATOR OF CHROMOSOME CONDENSATION	SP	62kDa	10.7703	7.00539	6.58362	12.4075	5.62509	9.44477	8.63945	0.307857
892	Cre08.g371450.t2.1	Zeta subunit of COP-I complex	O	21kDa	5.98348	6.00462	8.77816	7.97628	11.2502	9.44477	8.23958	0.248492
893	Cre08.g371957.t1.1	(M=1) KOG1517 - Guanine nucleotide binding protein MIP1	O	135kDa	0	2.00154	0	4.43126	0.937516	7.55581	2.48769	1.19895
894	Cre08.g372100.t1.2	Heat shock protein 70A	O	71kDa	284.814	220.169	237.01	79.7628	79.6888	91.6142	165.51	0.557116
895	Cre08.g372450.t1.2	Oxygen evolving enhancer protein 3	C	22kDa	17.9504	10.0077	15.3618	22.1563	19.6878	59.502	24.111	0.739443
896	Cre08.g372500.t1.2	(M=1) PTHR12747 - IKAPPAB KINASE COMPLEX-ASSOCIATED PROTEIN	O	167kDa	3.59009	12.0092	7.68089	6.20377	3.75006	3.77791	6.16866	0.535771
897	Cre08.g372800.t1.1	(M=1) K12830 - splicing factor 3B subunit 3	O	132kDa	56.2447	65.05	84.4898	80.649	75.9388	63.2799	70.942	0.155972
898	Cre08.g372950.t1.2	4-hydroxy-3-methylbut-2-enyl diphosphate reductase	C	52kDa	31.1141	29.0223	25.2372	7.09002	3.75006	3.77791	16.6653	0.786737
899	Cre08.g373050.t1.1	(M=1) PTHR18866:SF6 - ACETYL-COA CARBOXYLASE	M	288kDa	0	6.00462	5.48635	8.86253	6.56261	5.66686	5.43049	0.539639
900	Cre08.g373250.t1.2	20S proteasome alpha subunit B	O	25kDa	46.6711	51.0393	47.1826	37.2226	35.6256	34.0012	41.9571	0.171145
901	Cre08.g373346.t1.1	Not annotated	SP	48kDa	2.39339	1.00077	1.09727	1.77251	2.81255	3.77791	2.1424	0.499218
902	Cre08.g373450.t1.1	(M=1) PTHR10357:SF21 - MALTO-OLIGOSYLTREHALOSE TREHALOHYDROLASE	C	80kDa	0	1.00077	2.19454	2.65876	3.75006	3.77791	2.23034	0.676287
903	Cre08.g374250.t1.1	Plus agglutinin protein	SP	266kDa	4.78678	6.00462	9.87543	17.7251	18.7503	19.834	12.8294	0.526441
904	Cre08.g374800.t1.2	(M=1) PTHR16288 - WD40 REPEAT PROTEIN 4	O	63kDa	11.967	15.0115	10.9727	9.74878	8.43764	11.3337	11.2452	0.198488
905	Cre08.g375500.t1.2	Glucosamine-fructose-6-phosphate aminotransferase	O	78kDa	10.7703	13.01	27.4318	21.2701	25.3129	25.5009	20.5493	0.342425
906	Cre08.g375900.t1.1	Eukaryotic translation initiation factor 2 subunit 1, eIF2-alpha subunit	O	65kDa	5.98348	2.00154	9.87543	0	1.87503	0.944477	3.44666	1.08918
907	Cre08.g376100.t1.2	(M=1) PTHR20854:SF9 - PREDICTED PROTEIN	O	34kDa	15.557	21.0162	19.7509	9.74878	9.37516	6.61134	13.6766	0.436447
908	Cre08.g377450.t1.1	(M=1) PTHR10997:SF9 - IMPORTIN 9 (IMP9) (RAN-BINDING PROTEIN 9)	O	124kDa	7.18017	8.00616	9.87543	1.77251	0.937516	0	4.62863	0.909723
909	Cre08.g378000.t1.2	(M=1) PTHR13586 - SCD6 PROTEIN-RELATED	O	43kDa	3.59009	3.00231	6.58362	0	1.87503	0	2.50851	0.992721
910	Cre08.g378150.t1.1	Glucose-6-phosphate dehydrogenase	C	66kDa	29.9174	22.0169	23.0427	36.3364	34.6881	35.8901	30.3153	0.212944
911	Cre08.g378200.t1.2	(M=1) 1.4.3.5 - Pyridoxal 5'-phosphate synthase.	O	54kDa	1.1967	2.00154	5.48635	1.77251	0	0	1.74285	1.16052
912	Cre08.g379800.t1.2	(M=5) PTHR13062:SF1 - PREDICTED PROTEIN	O	245kDa	142.407	110.085	74.6144	14.18	7.50013	10.3892	59.8625	0.969167
913	Cre08.g380201.t1.1	(M=1) PTHR21089 - SHIKIMATE DEHYDROGENASE	M	59kDa	10.7703	18.0139	16.4591	11.5213	7.50013	8.50029	12.1275	0.350207
914	Cre08.g382500.t1.2	Ribosomal protein S25, component of cytosolic 80S ribosome and 40S small subunit	O	12kDa	27.524	27.0208	20.8481	23.0426	19.6878	30.2233	24.7244	0.168295
915	Cre08.g382515.t1.1	(M=1) KOG0293 - WD40 repeat-containing protein	O	76kDa	0	1.00077	4.38908	2.65876	1.87503	6.61134	2.75583	0.873787
916	Cre08.g382800.t1.2	(M=4) K00924 - phosphatidylinositol-4-phosphate 3-kinase [EC:2.7.1.154]	C	76kDa	32.3108	26.02	32.9181	5.31752	0	0	16.0944	0.99364
917	Cre08.g383400.t1.1	(M=2) PTHR19331//PTHR19331:SF367 - LYSYL OXIDASE-RELATED	SP	220kDa	47.8678	40.0308	38.4045	7.09002	0	4.72238	23.0192	0.923986
918	Cre08.g384200.t1.2	(M=1) KOG2037 - Guanylate-binding protein	O	102kDa	0	0	4.38908	16.8388	17.8128	13.2227	8.71056	0.946275
919	Cre08.g384864.t1.2	(M=1) PF00018 - SH3 domain	O	153kDa	4.78678	9.00693	24.1399	17.7251	15.0003	15.1116	14.2951	0.472614
920	Cre08.g385200.t1.1	Small nuclear ribonucleoprotein SmE	O	10kDa	11.967	12.0092	16.4591	7.09002	6.56261	17.9451	12.0055	0.388733
921	Cre08.g385500.t1.2	Alpha-amylase	O	46kDa	1.1967	2.00154	0	4.43126	3.75006	1.88895	2.21142	0.739264
922	Cre09.g386113.t1.1	(M=3) PTHR11851:SF64 - INSULIN-DEGRADING ENZYME (INSULYSIN) (INSULINASE) (INSULIN PROTEASE)	O	127kDa	10.7703	18.0139	16.4591	5.31752	1.87503	3.77791	9.36894	0.725175
923	Cre09.g386200.t1.1	Not annotated	O	72kDa	16.7537	23.0177	23.0427	36.3364	34.6881	33.0567	27.8159	0.285562
924	Cre09.g386400.t1.2	Ubiquitin-activating enzyme E1	O	114kDa	149.587	124.095	106.435	46.9714	38.4381	32.1122	82.9399	0.603936
925	Cre09.g386700.t1.2	(M=1) K10393 - kinesin family member 2/24	O	70kDa	1.1967	3.00231	4.38908	3.54501	3.75006	1.88895	2.96202	0.407006
926	Cre09.g386731.t1.1	(M=2) PTHR11208 - RNA-BINDING PROTEIN RELATED	O	93kDa	4.78678	2.00154	9.87543	1.77251	0.937516	1.88895	3.54379	0.9501
927	Cre09.g386736.t1.1	Flagellar Associated Protein	O	222kDa	0	2.00154	2.19454	14.18	6.56261	8.50029	5.57317	0.945577
928	Cre09.g386750.t1.2	Heat shock protein 90A	O	81kDa	211.815	240.185	174.466	69.1277	66.5636	72.7247	139.147	0.568787
929	Cre09.g386758.t1.1	Acetolactate synthase, large subunit	C	74kDa	62.2282	73.0562	69.128	15.9526	12.1877	16.0561	41.4348	0.711697
930	Cre09.g387171.t1.1	Not annotated	O	35kDa	57.4414	56.0431	60.3499	8.86253	13.1252	10.3892	34.3686	0.753592
931	Cre09.g387393.t1.1	(M=3) K06067 - histone deacetylase 1/2	O	62kDa	9.57356	14.0108	17.5563	42.5401	30.0005	31.1677	24.1415	0.517508
932	Cre09.g387726.t1.1	Aspartate aminotransferase	M	47kDa	16.7537	18.0139	21.9454	49.6302	53.4384	44.3904	34.0287	0.496703
933	Cre09.g387800.t1.2	Pre-apoferritin	C	27kDa	98.129	106.082	96.5598	73.559	78.7513	70.8358	87.3194	0.168991
934	Cre09.g387875.t1.1	Soluble inorganic pyrophosphatase	O	22kDa	27.524	16.0123	25.2372	10.635	5.62509	1.88895	14.4871	0.717308
935	Cre09.g387949.t1.1	Not annotated	SP	47kDa	29.9174	18.0139	19.7509	19.4976	13.1252	16.0561	19.3935	0.294612
936	Cre09.g388200.t1.1	Ribosomal protein L10, component of cytosolic 80S ribosome and 60S large subunit	O	26kDa	53.8513	58.0446	48.2799	151.549	153.753	154.894	103.395	0.530721
937	Cre09.g388351.t1.1	(M=71) PF12499 - Pherophorin	SP	55kDa	4.78678	0	5.48635	7.09002	10.3127	6.61134	5.71453	0.592953
938	Cre09.g388467.t1.1	Rab GDP dissociation inhibitor protein	O	50kDa	61.0315	31.0239	49.3772	7.97628	9.37516	8.50029	27.8807	0.831187
939	Cre09.g388500.t1.2	Not annotated	C	89kDa	1.1967	2.00154	4.38908	66.469	63.7511	48.1683	30.9959	1.0266
940	Cre09.g388726.t1.1	(M=2) PTHR12083 - POLYNUCLEOTIDE KINASE- 3'-PHOSPHATASE	O	40kDa	28.7207	29.0223	31.8208	39.8814	34.6881	34.9456	33.1798	0.127384
941	Cre09.g388800.t1.2	Glutamate dehydrogenase	M	49kDa	0	0	2.19454	2.65876	5.62509	3.77791	2.37605	0.920642
942	Cre09.g389050.t1.1	Molybdopterin cofactor sulfurase family protein	SP	216kDa	19.1471	21.0162	14.2645	9.74878	5.62509	7.55581	12.8929	0.488302
943	Cre09.g389393.t1.1	Not annotated	M	29kDa	3.59009	4.00308	4.38908	1.77251	0	0	2.29246	0.867767
944	Cre09.g389430.t1.1	(M=1) PTHR11538:SF15 - PHENYLALANYL-TRNA SYNTHETASE	O	56kDa	16.7537	22.0169	21.9454	12.4075	16.8753	15.1116	17.5184	0.217735
945	Cre09.g389450.t1.2	(M=2) PF00076//PF04564 - RNA recognition motif. (a.k.a. RRM, RBD, or RNP domain) // U-box domain	M	219kDa	2.39339	7.00539	14.2645	2.65876	1.87503	1.88895	5.01434	0.98337
946	Cre09.g389689.t1.1	Aspartate semialdehyde dehydrogenase	C	40kDa	101.719	89.0685	115.213	124.075	114.377	140.727	114.197	0.156138
947	Cre09.g390319.t1.1	(M=2) PTHR10663:SF42 - SEC7 DOMAIN PROTEIN	O	248kDa	10.7703	19.0146	13.1672	2.65876	4.68758	2.83343	8.85532	0.744805
948	Cre09.g390615.t1.1	Triacylglycerol lipase and Flagellar Associated Protein	O	52kDa	84.9654	60.0462	25.2372	96.6016	93.7516	92.5587	75.5268	0.370926
949	Cre09.g390763.t1.1	Small Rab-related GTPase	O	24kDa	17.9504	13.01	10.9727	14.18	15.9378	17.0006	14.8419	0.17644
950	Cre09.g390986.t1.1	Aspartyl-tRNA synthetase	M	70kDa	15.557	21.0162	19.7509	21.2701	25.3129	17.0006	19.9846	0.172861
951	Cre09.g391023.t1.1	Serine/threonine protein phosphatase PP2A, metallophosphoesterase	O	36kDa	34.7042	31.0239	19.7509	17.7251	9.37516	10.3892	20.4947	0.510237
952	Cre09.g391097.t1.1	Ribosomal protein L24, component of cytosolic 80S ribosome and 60S large subunit	M	20kDa	26.3273	30.0231	21.9454	54.9477	71.2512	55.7241	43.3698	0.460185
953	Cre09.g391171.t1.1	(M=6) PTHR11772 - ASPARAGINE SYNTHETASE	O	51kDa	7.18017	8.00616	5.48635	6.20377	3.75006	4.72238	5.89148	0.266726
954	Cre09.g391652.t1.1	(M=1) PTHR12687 - NUCLEOLAR COMPLEX 2 AND RAD4-RELATED	C	111kDa	11.967	14.0108	21.9454	33.6776	34.6881	28.3343	24.1039	0.404542
955	Cre09.g391801.t1.1	Hydroxyproline-rich glycoprotein, cell wall protein	O	102kDa	2.39339	5.00385	1.09727	7.97628	2.81255	5.66686	4.15837	0.60707
956	Cre09.g391900.t1.1	Cytosolic thioredoxin h1	O	12kDa	10.7703	10.0077	9.87543	2.65876	5.62509	3.77791	7.11919	0.496869
957	Cre09.g391949.t1.1	U2 snRNP auxiliary splicing factor, large subunit	O	56kDa	1.1967	1.00077	12.07	3.54501	3.75006	3.77791	4.2234	0.958856
958	Cre09.g392282.t1.1	Dynein heavy chain 2, inner arm dynein d (monomeric)	C	467kDa	13.1636	27.0208	31.8208	75.3315	42.1882	54.7796	40.7174	0.540756
959	Cre09.g392319.t1.1	Hydroxyproline-rich cell wall protein	SP	101kDa	7.18017	8.00616	1.09727	2.65876	1.87503	2.83343	3.9418	0.737396
960	Cre09.g392350.t1.2	(M=2) KOG0121 - Nuclear cap-binding protein complex, subunit CBP20 (RRM superfamily)	O	16kDa	22.7372	19.0146	25.2372	42.5401	49.6883	52.8907	35.3514	0.418264
961	Cre09.g392500.t1.2	Not annotated	O	37kDa	8.37687	8.00616	9.87543	17.7251	17.8128	11.3337	12.1883	0.36763
962	Cre09.g392692.t1.1	Exon junction complex component, Mago nashi homolog	O	17kDa	14.3603	11.0085	10.9727	3.54501	6.56261	5.66686	8.686	0.468712
963	Cre09.g392867.t1.1	Flagella membrane glycoprotein, major form	SP	433kDa	313.534	335.258	200.8	343.866	388.132	377.791	326.563	0.206674
964	Cre09.g393136.t1.1	(M=1) PTHR22951 - CLATHRIN ASSEMBLY PROTEIN	O	75kDa	17.9504	12.0092	17.5563	3.54501	7.50013	5.66686	10.7047	0.572911
965	Cre09.g393150.t1.2	Multicopper ferroxidase	O	123kDa	5.98348	3.00231	6.58362	10.635	9.37516	13.2227	8.13371	0.450231
966	Cre09.g393200.t1.2	Heat shock protein 70C	M	71kDa	27.524	32.0246	21.9454	4.43126	11.2502	5.66686	17.1404	0.680529
967	Cre09.g393350.t1.2	(M=4) PF04232 - Stage V sporulation protein S (SpoVS)	O	27kDa	13.1636	8.00616	19.7509	9.74878	13.1252	2.83343	11.1047	0.514057
968	Cre09.g393358.t1.1	(M=1) PTHR12299 - HYALURONIC ACID-BINDING PROTEIN 4	O	38kDa	37.0976	50.0385	48.2799	45.1989	37.5006	42.5015	43.4362	0.124594
969	Cre09.g393450.t1.1	Flagellar Associated Protein	SP	159kDa	45.4744	31.0239	47.1826	39.8814	45.0008	43.4459	42.0015	0.14085
970	Cre09.g393543.t1.1	Hybrid-cluster protein	M	70kDa	71.8017	77.0593	83.3925	11.5213	18.7503	7.55581	45.0135	0.796796
971	Cre09.g393700.t1.1	Matrix metalloproteinase	SP	71kDa	132.833	101.078	111.922	117.872	100.314	124.671	114.782	0.112821
972	Cre09.g393728.t1.1	(M=4) PF00856//PF09273 - SET domain // Rubisco LSMT substrate-binding	O	75kDa	10.7703	16.0123	16.4591	2.65876	1.87503	6.61134	9.06446	0.705711
973	Cre09.g394100.t1.2	Sigma1-Adaptin	O	19kDa	5.98348	5.00385	2.19454	4.43126	6.56261	0	4.02929	0.617465
974	Cre09.g394102.t1.1	(M=1) PF00106//PF00625 - short chain dehydrogenase // Guanylate kinase	M	62kDa	10.7703	9.00693	17.5563	17.7251	18.7503	18.8895	15.4497	0.283243
975	Cre09.g394200.t1.1	Flagellar Associated Protein	SP	156kDa	549.283	240.185	355.516	483.008	610.323	610.132	474.741	0.314652
976	Cre09.g394251.t1.1	Central pair associated protein	O	55kDa	0	4.00308	2.19454	8.86253	11.2502	5.66686	5.32953	0.785563
977	Cre09.g394399.t1.1	(M=1) PTHR13237 - SOMETHING ABOUT SILENCING PROTEIN 10-RELATED	O	84kDa	10.7703	9.00693	21.9454	30.1326	24.3754	21.723	19.6589	0.415687
978	Cre09.g394436.t1.1	(M=3) 3.6.1.1 - Inorganic diphosphatase.	SP	80kDa	5.98348	9.00693	6.58362	23.9288	26.2504	24.5564	16.0516	0.60979
979	Cre09.g394510.t1.1	(M=24) KOG1003 - Actin filament-coating protein tropomyosin	C	63kDa	1.1967	4.00308	3.29181	5.31752	0.937516	0	2.45777	0.837879
980	Cre09.g394550.t1.2	Ribose-phosphate pyrophosphokinase	O	38kDa	62.2282	54.0416	51.5717	38.1089	35.6256	46.2794	47.9759	0.209605
981	Cre09.g394750.t1.2	Plastid ribosomal protein S1, polyribonucleotide nucleotidyltransferase	C	48kDa	63.4249	71.0547	110.824	132.052	85.3139	141.672	100.723	0.322294
982	Cre09.g394880.t1.1	(M=4) PF07986 - Tubulin binding cofactor C	O	70kDa	9.57356	5.00385	7.68089	5.31752	2.81255	2.83343	5.53697	0.484306
983	Cre09.g395880.t1.1	(M=4) PTHR13789:SF63 - FLAGELLAR ASSOCIATED PROTEIN	C	83kDa	2.39339	8.00616	13.1672	15.0663	13.1252	11.3337	10.5153	0.44093
984	Cre09.g396100.t1.2	Cell wall protein pherophorin-C15	M	18kDa	78.9819	37.0285	46.0854	114.327	149.065	108.615	89.017	0.48389
985	Cre09.g396213.t1.1	Oxygen-evolving enhancer protein 1 of photosystem II	C	31kDa	20.3438	22.0169	19.7509	35.4501	37.5006	34.9456	28.3347	0.297714
986	Cre09.g396252.t1.1	Glutathione reductase	M	55kDa	59.8348	59.0454	65.8362	39.8814	58.126	54.7796	56.2506	0.156235
987	Cre09.g396326.t1.1	(M=4) PF02213 - GYF domain	M	114kDa	0	3.00231	3.29181	3.54501	4.68758	3.77791	3.05077	0.524863
988	Cre09.g396438.t1.1	Not annotated	O	209kDa	32.3108	20.0154	49.3772	132.938	134.065	103.892	78.7664	0.649778
989	Cre09.g396500.t1.1	(M=5) PF08282 - haloacid dehalogenase-like hydrolase	O	31kDa	13.1636	16.0123	9.87543	2.65876	0	2.83343	7.42393	0.87629
990	Cre09.g396650.t1.2	Phosphate acetyltransferase	C	85kDa	76.5885	81.0624	86.6844	83.3078	94.6891	97.2811	86.6022	0.0925582
991	Cre09.g396700.t1.2	Acetate kinase	C	46kDa	2.39339	4.00308	4.38908	1.77251	0	1.88895	2.40784	0.668145
992	Cre09.g396772.t1.1	(M=48) PF05548 - Gametolysin peptidase M11	SP	107kDa	11.967	7.00539	6.58362	11.5213	8.43764	11.3337	9.47477	0.255873
993	Cre09.g396800.t1.1	Not annotated	SP	44kDa	37.0976	22.0169	27.4318	22.1563	22.5004	21.723	25.4877	0.238533
994	Cre09.g397200.t1.2	T-complex protein 1, zeta subunit	O	60kDa	87.3588	98.0754	82.2953	80.649	93.7516	92.5587	89.1148	0.0769162
995	Cre09.g397660.t1.1	Not annotated	SP	31kDa	16.7537	8.00616	14.2645	17.7251	17.8128	12.2782	14.4734	0.265106
996	Cre09.g397697.t1.1	Ribosomal protein L4, component of cytosolic 80S ribosome and 60S large subunit	O	45kDa	144.8	144.111	136.062	288.032	313.13	321.122	224.543	0.407505
997	Cre09.g398250.t1.1	Not annotated	O	73kDa	5.98348	4.00308	3.29181	2.65876	0	0	2.65619	0.88131
998	Cre09.g398900.t1.1	Vegetative cell wall protein gp1	SP	54kDa	50.2612	35.0269	34.0154	23.0426	22.5004	23.6119	31.4097	0.344503
999	Cre09.g399030.t1.1	4-hydroxyphenylpyruvate dioxygenase	O	47kDa	13.1636	19.0146	7.68089	7.09002	8.43764	4.72238	10.0182	0.519459
1000	Cre09.g399178.t1.1	COP signalosome subunit	O	40kDa	3.59009	5.00385	3.29181	5.31752	7.50013	3.77791	4.74688	0.331304
1001	Cre09.g400553.t1.1	Target of rapamycin, growth-regulatory PI3K-like protein kinase	O	291kDa	0	2.00154	0	23.0426	12.1877	12.2782	8.25167	1.11824
1002	Cre09.g400627.t1.1	Not annotated	M	44kDa	2.39339	5.00385	4.38908	15.0663	8.43764	12.2782	7.92808	0.622662
1003	Cre09.g400650.t1.2	Ribosomal protein S6, component of cytosolic 80S ribosome and 40S small subunit	O	28kDa	49.0645	56.0431	50.4744	109.009	116.252	119.004	83.3079	0.416307
1004	Cre09.g400800.t1.2	(M=1) PTHR26392//PTHR26392:SF124 - MITOGEN-ACTIVATED PROTEIN KINASE KINASE KINASE 7-RELATED	SP	165kDa	10.7703	7.00539	2.19454	6.20377	6.56261	8.50029	6.87281	0.413009
1005	Cre09.g400850.t1.1	Putative polycystin cation channel	SP	840kDa	41.8843	41.0316	19.7509	24.8151	17.8128	23.6119	28.1511	0.377171
1006	Cre09.g401050.t1.1	Not annotated	SP	194kDa	125.653	77.0593	83.3925	57.6064	45.9383	45.3349	72.4974	0.419741
1007	Cre09.g401600.t1.2	(M=2) PF01918 - Alba	O	15kDa	5.98348	11.0085	6.58362	2.65876	2.81255	3.77791	5.4708	0.578068
1008	Cre09.g401900.t1.2	Not annotated	SP	132kDa	187.881	125.096	137.159	155.981	167.815	157.728	155.277	0.14302
1009	Cre09.g402256.t2.1	Not annotated	O	174kDa	0	1.00077	3.29181	3.54501	2.81255	4.72238	2.56209	0.6812
1010	Cre09.g402404.t1.1	Not annotated	O	18kDa	5.98348	5.00385	10.9727	11.5213	9.37516	6.61134	8.24464	0.333231
1011	Cre09.g402450.t1.2	(M=1) K03063 - 26S proteasome regulatory subunit T3	O	46kDa	47.8678	60.0462	59.2526	43.4264	50.6259	51.0017	52.0368	0.124778
1012	Cre09.g402515.t1.1	Copper amine oxidase	O	76kDa	4.78678	2.00154	2.19454	26.5876	32.8131	30.2233	16.4345	0.905887
1013	Cre09.g402750.t1.2	Component of oligomeric golgi complex	O	98kDa	2.39339	1.00077	8.77816	9.74878	5.62509	2.83343	5.06327	0.710314
1014	Cre09.g402775.t1.1	(M=3) PTHR10783:SF20 - VACUOLAR TRANSPORTER CHAPERONE 4	O	85kDa	4.78678	7.00539	0	7.09002	4.68758	2.83343	4.40053	0.610361
1015	Cre09.g403034.t1.1	(M=1) PTHR14119 - HYDROLASE	O	22kDa	11.967	9.00693	9.87543	3.54501	2.81255	0	6.20115	0.761891
1016	Cre09.g403050.t1.1	Dual-specificity protein phosphatase	C	33kDa	0	2.00154	2.19454	4.43126	2.81255	1.88895	2.22147	0.64694
1017	Cre09.g403182.t1.1	(M=1) PTHR10145 - TRANSCRIPTION ELONGATION FACTOR SPT6	O	195kDa	9.57356	20.0154	30.7236	29.2463	34.6881	20.7785	24.1709	0.379708
1018	Cre09.g403219.t1.1	DNA-directed RNA polymerase II, 23 kDa polypeptide	O	24kDa	5.98348	5.00385	4.38908	21.2701	23.4379	13.2227	12.2178	0.695502
1019	Cre09.g403600.t1.1	Not annotated	O	167kDa	10.7703	5.00385	3.29181	0.886253	0	1.88895	3.64019	1.07609
1020	Cre09.g403800.t1.2	Flagellar outer arm dynein heavy chain beta, involved in circadian rhythms	O	520kDa	116.079	174.134	162.396	326.141	310.318	323.955	235.504	0.402872
1021	Cre09.g403900.t1.2	Flagellar Associated Protein	O	38kDa	25.1306	20.0154	17.5563	6.20377	4.68758	5.66686	13.2101	0.665058
1022	Cre09.g404000.t1.1	(M=4) PF00805 - Pentapeptide repeats (8 copies)	C	23kDa	3.59009	3.00231	2.19454	2.65876	1.87503	0.944477	2.37753	0.389115
1023	Cre09.g404400.t1.2	(M=1) PTHR13082 - SAP18	O	18kDa	7.18017	3.00231	7.68089	6.20377	4.68758	0.944477	4.94987	0.52612
1024	Cre09.g404650.t1.2	(M=1) KOG2346 - Uncharacterized conserved protein	M	99kDa	2.39339	1.00077	2.19454	6.20377	3.75006	5.66686	3.5349	0.583006
1025	Cre09.g405050.t1.2	Vacuolar ATP synthase subunit D	C	30kDa	27.524	37.0285	34.0154	32.7914	28.1255	31.1677	31.7754	0.113827
1026	Cre09.g405400.t1.2	Prefoldin molecular chaperone, subunit 1-related protein	O	15kDa	15.557	11.0085	12.07	0	2.81255	0	6.908	0.98283
1027	Cre09.g406050.t1.2	CTP synthase	O	65kDa	67.0149	66.0508	52.669	29.2463	29.063	29.2788	45.5538	0.408814
1028	Cre09.g406200.t1.2	Prolyl-tRNA synthetase	C	61kDa	46.6711	45.0346	34.0154	22.1563	30.0005	31.1677	34.8409	0.269971
1029	Cre09.g406600.t1.1	Not annotated	SP	38kDa	134.03	85.0654	92.1707	84.194	92.8141	107.67	99.3241	0.191024
1030	Cre09.g407700.t1.2	Cysteine endopeptidase	SP	54kDa	23.9339	18.0139	16.4591	9.74878	8.43764	2.83343	13.2378	0.576356
1031	Cre09.g408200.t1.2	Serine/arginine-rich pre-mRNA splicing factor	O	22kDa	21.5405	13.01	13.1672	14.18	16.8753	16.0561	15.8049	0.203091
1032	Cre09.g408851.t1.1	(M=1) PTHR10804:SF6 - X-PROLYL AMINOPEPTIDASE	O	47kDa	13.1636	16.0123	14.2645	2.65876	6.56261	3.77791	9.40663	0.613747
1033	Cre09.g409100.t1.2	Uroporphyrinogen-III synthase	C	31kDa	1.1967	1.00077	5.48635	1.77251	2.81255	0	2.04481	0.94065
1034	Cre09.g409350.t1.2	Fe-S ABC transporter	O	70kDa	44.2777	53.0408	47.1826	55.8339	57.1885	57.6131	52.5228	0.106147
1035	Cre09.g409500.t1.2	(M=1) PTHR13516 - RIBONUCLEASE P 25KDA SUBUNIT-RELATED	O	33kDa	17.9504	17.0131	17.5563	11.5213	6.56261	6.61134	12.8692	0.419479
1036	Cre09.g409801.t1.1	(M=2) PTHR11373 - SAM DOMAIN AND HD DOMAIN-CONTAINING PROTEIN-RELATED	O	95kDa	5.98348	2.00154	7.68089	2.65876	0	0	3.05411	1.03446
1037	Cre09.g409901.t1.1	(M=71) PF12499 - Pherophorin	SP	33kDa	1.1967	2.00154	3.29181	0.886253	1.87503	2.83343	2.01413	0.458472
1038	Cre09.g410250.t1.1	Not annotated	C	19kDa	10.7703	13.01	9.87543	2.65876	1.87503	1.88895	6.67974	0.761069
1039	Cre09.g410650.t1.2	N-5-phosphoribosyl-ATP transferase	C	47kDa	41.8843	53.0408	48.2799	21.2701	20.6253	21.723	34.4706	0.433984
1040	Cre09.g410700.t1.2	NADP-dependent malate dehydrogenase, chloroplastic	C	45kDa	138.817	150.115	133.867	60.2652	48.7508	56.6686	98.0806	0.48311
1041	Cre09.g411100.t2.1	Ribosomal protein S10, component of cytosolic 80S ribosome and 40S small subunit	O	19kDa	23.9339	28.0216	34.0154	75.3315	90.939	94.4477	57.7815	0.566006
1042	Cre09.g411900.t1.1	Serine hydroxymethyltransferase 3	C	53kDa	82.572	71.0547	79.0035	110.782	128.44	110.504	97.0592	0.233399
1043	Cre09.g412100.t1.2	Photosystem I reaction center subunit III	C	24kDa	1.1967	0	2.19454	7.97628	8.43764	9.44477	4.87499	0.858966
1044	Cre09.g412750.t1.2	(M=1) PTHR22983 - PROTEIN KINASE RELATED	O	140kDa	0	0	7.68089	7.97628	10.3127	3.77791	4.95796	0.882649
1045	Cre09.g414050.t1.2	(M=1) K04499 - RuvB-like protein 1 (pontin 52)	O	50kDa	26.3273	31.0239	41.6963	45.1989	49.6883	40.6125	39.0912	0.22497
1046	Cre09.g414200.t1.2	Subunit of Retromer complex	O	37kDa	13.1636	14.0108	12.07	24.8151	21.5629	24.5564	18.3631	0.322911
1047	Cre09.g415400.t1.1	(M=1) PF08314 - Secretory pathway protein Sec39	SP	262kDa	0	4.00308	5.48635	1.77251	1.87503	0	2.18949	1.00103
1048	Cre09.g415450.t1.2	(M=4) KOG0242 - Kinesin-like protein	O	90kDa	2.39339	4.00308	4.38908	2.65876	1.87503	0	2.55322	0.618975
1049	Cre09.g415800.t1.2	(M=1) PTHR12626 - PROGRAMMED CELL DEATH 4	O	79kDa	119.67	129.099	111.922	17.7251	30.0005	25.5009	72.3195	0.731625
1050	Cre09.g415950.t1.2	Plastid ribosomal protein L6	C	22kDa	33.5075	38.0293	42.7935	78.8765	78.7513	64.2244	56.0304	0.366796
1051	Cre09.g416000.t1.2	(M=1) PTHR14212 - U4/U6-ASSOCIATED RNA SPLICING FACTOR-RELATED	O	78kDa	3.59009	5.00385	12.07	6.20377	7.50013	3.77791	6.35762	0.497931
1052	Cre09.g416050.t1.2	Argininosuccinate synthase	C	49kDa	131.636	151.116	162.396	80.649	108.752	84.0584	119.768	0.286024
1053	Cre09.g416350.t1.2	(M=2) K11279 - nucleosome assembly protein 1-like 1	O	37kDa	69.4083	64.0493	37.3072	24.8151	29.063	21.723	41.061	0.502421
1054	Cre09.g416750.t1.2	T-complex protein 1, beta subunit	O	57kDa	111.293	119.092	86.6844	77.104	72.1887	69.8913	89.3754	0.234498
1055	Cre09.g417150.t1.2	Mono-functional catalase	O	56kDa	2.39339	4.00308	4.38908	16.8388	32.8131	17.0006	12.9063	0.910752
1056	Cre09.g417200.t1.2	(M=1) PTHR15350:SF2 - COP9 SIGNALOSOME COMPLEX SUBUNIT 7	O	43kDa	55.048	65.05	52.669	93.0566	60.9385	85.0029	68.6275	0.241721
1057	Cre10.g417700.t1.2	Ribosomal protein L3, component of cytosolic 80S ribosome and 60S large subunit	C	44kDa	116.079	147.113	127.283	251.696	254.067	272.954	194.865	0.369251
1058	Cre10.g417950.t1.2	(M=1) PTHR17605 - RIBOSOME BIOGENESIS PROTEIN BOP1 (BLOCK OF PROLIFERATION 1 PROTEIN)	O	87kDa	7.18017	11.0085	20.8481	38.9951	44.0632	44.3904	27.7476	0.607452
1059	Cre10.g418100.t1.1	20S proteasome alpha subunit C	O	28kDa	61.0315	65.05	60.3499	40.7676	45.0008	42.5015	52.4502	0.20636
1060	Cre10.g419750.t1.2	DNA-directed RNA polymerase II, 36 kDa polypeptide	O	41kDa	9.57356	6.00462	10.9727	11.5213	10.3127	10.3892	9.79568	0.201107
1061	Cre10.g419950.t1.1	(M=5) PF00536 - SAM domain (Sterile alpha motif)	O	62kDa	34.7042	46.0354	47.1826	10.635	13.1252	10.3892	27.012	0.65502
1062	Cre10.g420100.t1.2	DnaJ-like protein	O	37kDa	2.39339	4.00308	6.58362	4.43126	1.87503	1.88895	3.52922	0.523766
1063	Cre10.g420750.t1.2	Ribosomal protein L30, component of cytosolic 80S ribosome and 60S large subunit	O	12kDa	26.3273	27.0208	27.4318	63.8102	83.4389	74.6137	50.4404	0.525377
1064	Cre10.g420850.t1.1	Not annotated	SP	53kDa	4.78678	5.00385	3.29181	7.09002	8.43764	10.3892	6.49989	0.405267
1065	Cre10.g420900.t1.2	(M=3) KOG0338 - ATP-dependent RNA helicase	O	99kDa	5.98348	13.01	18.6536	15.9526	15.9378	15.1116	14.1082	0.309991
1066	Cre10.g421150.t1.1	(M=21) PF01822 - WSC domain	SP	279kDa	5.98348	23.0177	0	51.4027	46.8758	52.8907	30.0284	0.786993
1067	Cre10.g421200.t1.1	(M=3) PF01985 - CRS1 / YhbY (CRM) domain	M	29kDa	3.59009	4.00308	3.29181	5.31752	2.81255	1.88895	3.484	0.331623
1068	Cre10.g421300.t1.2	Not annotated	O	43kDa	2.39339	4.00308	2.19454	2.65876	2.81255	3.77791	2.97337	0.250569
1069	Cre10.g421600.t1.2	(M=2) 6.1.1.3 - Threonine--tRNA ligase.	SP	70kDa	37.0976	40.0308	38.4045	44.3126	40.3132	43.4459	40.6008	0.0691195
1070	Cre10.g421700.t1.2	Glycerol-3-phosphate dehydrogenase/dihydroxyacetone-3-phosphate reductase	C	77kDa	70.605	83.0639	65.8362	42.5401	38.4381	37.7791	56.3771	0.342411
1071	Cre10.g422000.t1.2	tRNA (guanine-N2)-methyltransferase	O	64kDa	26.3273	36.0277	20.8481	25.7013	26.2504	25.5009	26.776	0.18598
1072	Cre10.g422700.t1.2	(M=2) PTHR10108:SF386 - PREDICTED PROTEIN (FRAGMENT)	O	32kDa	5.98348	9.00693	5.48635	4.43126	2.81255	0	4.62009	0.660083
1073	Cre10.g423250.t1.2	NAD-dependent malate dehydrogenase	O	36kDa	5.98348	7.00539	12.07	10.635	2.81255	4.72238	7.2048	0.490413
1074	Cre10.g423300.t1.1	(M=1) PTHR11731//PTHR11731:SF54 - PROTEASE FAMILY S9B,C DIPEPTIDYL-PEPTIDASE IV-RELATED // SUBFAMILY NOT NAMED	O	84kDa	44.2777	44.0339	34.0154	6.20377	8.43764	8.50029	24.2448	0.763134
1075	Cre10.g423400.t1.1	(M=2) PTHR11082:SF8 - TRNA-DIHYDROURIDINE SYNTHASE 3	C	56kDa	4.78678	6.00462	7.68089	6.20377	5.62509	6.61134	6.15208	0.157835
1076	Cre10.g423500.t1.2	Heme oxygenase	C	29kDa	16.7537	17.0131	17.5563	14.18	18.7503	8.50029	15.459	0.240968
1077	Cre10.g423550.t1.1	(M=1) 4.1.2.5 - L-threonine aldolase.	O	42kDa	10.7703	10.0077	9.87543	8.86253	4.68758	9.44477	8.94138	0.243537
1078	Cre10.g423650.t1.2	Plastid ribosomal protein L11	C	19kDa	9.57356	9.00693	12.07	31.0189	21.5629	37.7791	20.1685	0.600016
1079	Cre10.g423800.t1.1	(M=2) PTHR12604 - KU AUTOANTIGEN DNA HELICASE	SP	108kDa	14.3603	30.0231	18.6536	2.65876	5.62509	4.72238	12.6739	0.829648
1080	Cre10.g424100.t1.2	Inorganic pyrophosphatase	C	31kDa	17.9504	14.0108	14.2645	7.97628	4.68758	8.50029	11.2316	0.441499
1081	Cre10.g424400.t1.2	20S proteasome beta subunit B, type beta 2	O	29kDa	19.1471	19.0146	19.7509	15.9526	23.4379	17.0006	19.0506	0.135973
1082	Cre10.g424850.t1.2	Pre-mRNA-splicing factor	O	53kDa	0	5.00385	7.68089	1.77251	1.87503	0	2.72205	1.11713
1083	Cre10.g425900.t1.2	Light-harvesting protein of photosystem I	C	28kDa	3.59009	0	2.19454	7.09002	10.3127	10.3892	5.59609	0.776303
1084	Cre10.g425950.t1.2	(M=4) PF04073 - Aminoacyl-tRNA editing domain	O	34kDa	9.57356	17.0131	7.68089	7.97628	11.2502	9.44477	10.4898	0.328223
1085	Cre10.g427150.t1.2	(M=1) K12870 - pre-mRNA-splicing factor ISY1	O	31kDa	1.1967	2.00154	6.58362	0	2.81255	2.83343	2.57131	0.870517
1086	Cre10.g427300.t1.2	Radial spoke protein 2	O	77kDa	15.557	22.0169	9.87543	16.8388	19.6878	18.8895	17.1443	0.245683
1087	Cre10.g427700.t1.2	(M=2) KOG0335 - ATP-dependent RNA helicase	O	67kDa	89.7522	94.0724	103.143	177.251	168.753	180.395	135.561	0.325255
1088	Cre10.g427800.t1.1	(M=21) PF01822 - WSC domain	SP	91kDa	16.7537	15.0115	20.8481	7.97628	6.56261	5.66686	12.1365	0.515497
1089	Cre10.g428050.t1.1	Not annotated	M	120kDa	1.1967	1.00077	5.48635	4.43126	0	0	2.01918	1.16583
1090	Cre10.g428200.t1.2	(M=8) KOG4205 - RNA-binding protein musashi/mRNA cleavage and polyadenylation factor I complex, subunit HRP1	O	36kDa	9.57356	7.00539	12.07	3.54501	0	2.83343	5.83789	0.775653
1091	Cre10.g428750.t1.1	(M=1) PTHR23270 - PROGRAMMED CELL DEATH PROTEIN 11 (PRE-RRNA PROCESSING PROTEIN RRP5)	O	224kDa	0	7.00539	17.5563	94.8291	75.0013	84.0584	46.4084	0.920191
1092	Cre10.g428850.t1.2	(M=2) K10420 - dynein light chain Tctex-type 1	O	13kDa	2.39339	4.00308	5.48635	7.97628	10.3127	10.3892	6.76017	0.493114
1093	Cre10.g428950.t1.2	(M=4) PTHR11019//PTHR11019:SF30 - THIJ/PFPI	SP	37kDa	9.57356	2.00154	3.29181	2.65876	1.87503	2.83343	3.70569	0.78875
1094	Cre10.g429100.t1.2	(M=2) 6.1.1.15 - Proline--tRNA ligase.	O	61kDa	67.0149	73.0562	57.0581	40.7676	40.3132	38.7235	52.8223	0.28452
1095	Cre10.g430450.t1.2	(M=1) 3.5.1.10 - Formyltetrahydrofolate deformylase.	C	41kDa	2.39339	2.00154	5.48635	11.5213	5.62509	11.3337	6.39356	0.653938
1096	Cre10.g430501.t1.1	(M=1) PTHR22904//PTHR22904:SF172 - TPR REPEAT CONTAINING PROTEIN	O	73kDa	67.0149	72.0554	71.3226	54.0614	51.5634	51.9462	61.3273	0.160343
1097	Cre10.g431150.t1.1	Flagellar Associated Protein, involved in circadian rhythms	O	92kDa	3.59009	3.00231	0	3.54501	4.68758	1.88895	2.78566	0.588816
1098	Cre10.g431800.t1.2	Arylsulfatase	SP	70kDa	80.1786	47.0362	50.4744	53.1752	66.5636	69.8913	61.2199	0.212292
1099	Cre10.g432000.t1.2	UV-damaged DNA binding complex subunit 1 protein	O	129kDa	11.967	16.0123	8.77816	12.4075	11.2502	7.55581	11.3285	0.262614
1100	Cre10.g432600.t1.1	(M=19) PTHR10342 - ARYLSULFATASE	SP	202kDa	21.5405	20.0154	12.07	12.4075	4.68758	5.66686	12.7313	0.550734
1101	Cre10.g432800.t1.2	Ribosomal protein Sa, component of cytosolic 80S ribosome and 40S small subunit	O	31kDa	58.6381	58.0446	62.5444	209.156	190.316	202.118	130.136	0.594475
1102	Cre10.g432900.t1.2	(M=2) PTHR11732:SF34 - ALDO-KETO REDUCTASE	O	45kDa	5.98348	5.00385	4.38908	2.65876	4.68758	2.83343	4.25936	0.302894
1103	Cre10.g433000.t1.1	(M=1) K14164 - glycyl-tRNA synthetase	C	118kDa	43.081	63.0485	76.8089	5.31752	1.87503	1.88895	32.0033	1.04765
1104	Cre10.g433600.t1.2	(M=1) 1.5.1.20 - Methylenetetrahydrofolate reductase (NAD(P)H).	O	66kDa	134.03	110.085	107.532	46.0852	40.3132	35.8901	78.9892	0.544442
1105	Cre10.g433800.t1.2	Not annotated	O	55kDa	5.98348	1.00077	6.58362	0	1.87503	2.83343	3.04606	0.88116
1106	Cre10.g434400.t1.2	Flagellar central pair-associated protein	O	237kDa	7.18017	5.00385	2.19454	0.886253	1.87503	1.88895	3.17147	0.758447
1107	Cre10.g434600.t1.2	Flagellar Associated Protein	O	204kDa	4.78678	1.00077	3.29181	5.31752	6.56261	9.44477	5.06738	0.56667
1108	Cre10.g434650.t1.1	Copper transport accessory protein	SP	73kDa	4.78678	5.00385	2.19454	13.2938	7.50013	15.1116	7.98179	0.643367
1109	Cre10.g434750.t1.2	Acetohydroxy acid isomeroreductase	C	60kDa	129.243	133.102	171.174	77.9903	72.1887	68.9468	108.774	0.385178
1110	Cre10.g434850.t1.1	Not annotated	SP	271kDa	14.3603	8.00616	9.87543	8.86253	7.50013	11.3337	9.98972	0.254525
1111	Cre10.g435250.t1.1	(M=1) PTHR23090 - NH(3)/GLUTAMINE-DEPENDENT NAD(+) SYNTHETASE	SP	87kDa	0	4.00308	3.29181	2.65876	4.68758	0.944477	2.59762	0.695278
1112	Cre10.g435300.t2.1	Aspartyl aminopeptidase-like protein	O	57kDa	75.3918	77.0593	75.7117	76.2177	73.1262	71.7802	74.8812	0.0268267
1113	Cre10.g435800.t1.2	NAD-dependent epimerase/dehydratase	C	45kDa	27.524	33.0254	26.3345	77.104	68.4387	85.9474	53.0623	0.510155
1114	Cre10.g435850.t1.2	Predicted protein	O	28kDa	17.9504	17.0131	20.8481	11.5213	10.3127	9.44477	14.5151	0.323846
1115	Cre10.g436050.t1.2	Fe superoxide dismutase	C	26kDa	64.6216	63.0485	48.2799	23.9288	23.4379	10.3892	38.951	0.58643
1116	Cre10.g436500.t1.2	(M=1) K03787 - 5'-nucleotidase	O	32kDa	3.59009	6.00462	2.19454	11.5213	7.50013	10.3892	6.86665	0.536205
1117	Cre10.g436550.t1.2	Low-CO2-inducible protein	C	32kDa	0	0	2.19454	33.6776	27.188	33.0567	16.0195	1.05612
1118	Cre10.g436800.t1.1	(M=2) PF07691 - PA14 domain	SP	533kDa	71.8017	64.0493	47.1826	5.31752	2.81255	2.83343	32.3329	1.00274
1119	Cre10.g437150.t1.2	Cyclin-related pentatrichopeptide repeat protein	M	105kDa	1.1967	8.00616	3.29181	15.0663	13.1252	9.44477	8.35516	0.646713
1120	Cre10.g437450.t1.2	Not annotated	O	49kDa	4.78678	6.00462	15.3618	7.97628	6.56261	6.61134	7.8839	0.482717
1121	Cre10.g437950.t1.2	(M=1) PTHR11607 - ALPHA-MANNOSIDASE	O	146kDa	8.37687	7.00539	14.2645	7.09002	7.50013	6.61134	8.47471	0.342112
1122	Cre10.g438700.t1.1	(M=1) PTHR19853 - WD REPEAT CONTAINING PROTEIN 3 (WDR3)	O	102kDa	0	3.00231	3.29181	49.6302	47.8133	37.7791	23.5861	1.01375
1123	Cre10.g439100.t1.2	T-complex protein 1, alpha subunit	O	59kDa	77.7852	107.082	71.3226	78.8765	84.3764	69.8913	81.5557	0.166481
1124	Cre10.g439150.t1.2	26S proteasome regulatory subunit	O	48kDa	45.4744	57.0439	57.0581	59.3789	61.876	60.4465	56.8796	0.103734
1125	Cre10.g439400.t1.1	Glutamyl tRNA amidotransferase, subunit A	C	55kDa	19.1471	30.0231	12.07	5.31752	4.68758	1.88895	12.189	0.880604
1126	Cre10.g439600.t1.1	(M=1) KOG2203 - GTP-binding protein	O	94kDa	0	1.00077	2.19454	23.9288	22.5004	21.723	11.8912	1.00081
1127	Cre10.g439650.t1.2	Component of oligomeric golgi complex	O	61kDa	0	2.00154	1.09727	2.65876	0	3.77791	1.58925	0.950012
1128	Cre10.g439850.t1.2	(M=2) KOG1278 - Endosomal membrane proteins, EMP70	SP	73kDa	11.967	16.0123	17.5563	52.2889	54.3759	57.6131	34.9689	0.624042
1129	Cre10.g439900.t1.2	ER-located HSP110/SSE-like protein	SP	121kDa	5.98348	10.0077	7.68089	6.20377	8.43764	3.77791	7.01523	0.309852
1130	Cre10.g440050.t1.2	NAD-dependent epimerase/dehydratase	C	48kDa	33.5075	28.0216	39.5017	87.739	72.1887	98.2256	59.864	0.502457
1131	Cre10.g440900.t1.2	Rrp42-like exosome component	O	34kDa	4.78678	5.00385	5.48635	4.43126	6.56261	3.77791	5.00813	0.190276
1132	Cre10.g441200.t1.2	(M=1) PTHR22792:SF35 - PREDICTED PROTEIN (FRAGMENT)	O	106kDa	16.7537	17.0131	20.8481	44.3126	36.5631	25.5009	26.8319	0.420275
1133	Cre10.g441400.t1.2	Nucleolar protein, Component of C/D snoRNPs	O	55kDa	140.013	168.129	197.509	125.848	124.69	125.615	146.967	0.202963
1134	Cre10.g441950.t1.2	U6 snRNA-associated Sm-like small nuclear riboprotein LSm2	O	11kDa	3.59009	5.00385	2.19454	5.31752	2.81255	5.66686	4.09757	0.350318
1135	Cre10.g442000.t1.2	(M=1) PTHR23271 - HEPATOCELLULAR CARCINOMA-ASSOCIATED ANTIGEN 66	O	73kDa	0	1.00077	3.29181	29.2463	20.6253	27.3898	13.5923	1.00568
1136	Cre10.g442400.t1.2	(M=1) PTHR19411 - G10 PROTEIN HOMOLOG	O	26kDa	0	2.00154	4.38908	9.74878	11.2502	7.55581	5.82423	0.761821
1137	Cre10.g442700.t1.2	(M=1) 3.6.4.12 - DNA helicase.	O	52kDa	22.7372	25.0192	28.529	23.0426	18.7503	18.8895	22.828	0.163316
1138	Cre10.g443250.t1.2	T-complex protein 1, gamma subunit	O	61kDa	88.5555	86.0662	79.0035	95.7153	109.689	93.5032	92.0888	0.113363
1139	Cre10.g444700.t1.1	Starch Branching Enzyme	C	98kDa	117.276	109.084	109.727	37.2226	32.8131	30.2233	72.7243	0.594167
1140	Cre10.g446550.t1.2	Vacuolar ATP synthase subunit F	O	13kDa	3.59009	4.00308	4.38908	2.65876	1.87503	2.83343	3.22491	0.290561
1141	Cre10.g446900.t1.2	(M=1) PTHR19923 - WD40 REPEAT PROTEINPRL1/PRL2-RELATED	O	56kDa	1.1967	2.00154	4.38908	13.2938	8.43764	10.3892	6.618	0.73334
1142	Cre10.g447100.t1.2	(M=2) PTHR10826 - COMPLEMENT COMPONENT 1	M	27kDa	2.39339	3.00231	3.29181	1.77251	2.81255	1.88895	2.52692	0.243089
1143	Cre10.g447350.t1.2	COP-II coat subunit	C	101kDa	0	2.00154	3.29181	1.77251	2.81255	4.72238	2.43346	0.654017
1144	Cre10.g448900.t1.1	Not annotated	SP	53kDa	2.39339	3.00231	4.38908	3.54501	3.75006	2.83343	3.31888	0.216219
1145	Cre10.g449250.t1.2	Kinesin-II-associated protein	O	95kDa	29.9174	36.0277	46.0854	4.43126	4.68758	10.3892	21.9231	0.81155
1146	Cre10.g449550.t1.2	Peroxiredoxin, type II	O	17kDa	1.1967	3.00231	3.29181	0.886253	1.87503	0.944477	1.8661	0.566172
1147	Cre10.g450350.t1.2	Intraflagellar transport protein 25	O	20kDa	1.1967	2.00154	2.19454	11.5213	10.3127	6.61134	5.63968	0.801729
1148	Cre10.g450879.t1.2	(M=1) PTHR12661 - PETER PAN-RELATED	O	59kDa	4.78678	8.00616	10.9727	15.9526	7.50013	7.55581	9.12902	0.424826
1149	Cre10.g451000.t1.2	(M=1) KOG3909 - Queuine-tRNA ribosyltransferase	O	54kDa	7.18017	6.00462	4.38908	4.43126	3.75006	2.83343	4.76477	0.330289
1150	Cre10.g451752.t1.1	(M=71) PF12499 - Pherophorin	SP	58kDa	3.59009	4.00308	5.48635	9.74878	7.50013	8.50029	6.47145	0.386502
1151	Cre10.g451900.t1.1	Threonine synthase	C	54kDa	63.4249	62.0477	60.3499	38.1089	53.4384	47.2238	54.0989	0.183477
1152	Cre10.g451950.t1.2	Alanine aminotransferase	M	58kDa	68.2116	81.0624	88.8789	26.5876	56.2509	37.7791	59.7951	0.407526
1153	Cre10.g452200.t1.1	(M=3) KOG0107 - Alternative splicing factor SRp20/9G8 (RRM superfamily)	SP	251kDa	1.1967	2.00154	14.2645	21.2701	16.8753	16.0561	11.944	0.698424
1154	Cre10.g452250.t1.1	Not annotated	SP	68kDa	46.6711	43.0331	34.0154	18.6113	8.43764	17.9451	28.1189	0.546943
1155	Cre10.g452800.t1.2	Low-CO2-inducible protein	C	48kDa	275.24	326.251	359.905	73.559	69.3762	71.7802	196.018	0.70897
1156	Cre10.g453450.t1.2	Small nuclear ribonucleoprotein SmD2	O	13kDa	8.37687	6.00462	8.77816	10.635	12.1877	12.2782	9.7101	0.252118
1157	Cre10.g454650.t1.2	(M=1) PTHR12069 - DNA-DIRECTED RNA POLYMERASES III 80 KDA POLYPEPTIDE (RNA POLYMERASE III SUBUNIT 5)	O	45kDa	2.39339	2.00154	1.09727	2.65876	0.937516	0	1.51475	0.668031
1158	Cre10.g455300.t1.2	Small nuclear ribonucleoprotein SmD3	O	14kDa	10.7703	11.0085	10.9727	17.7251	15.0003	17.9451	13.9036	0.246918
1159	Cre10.g456000.t1.2	Flagellar Associated Protein, quinone reductase-like	O	28kDa	3.59009	6.00462	0	6.20377	1.87503	0.944477	3.103	0.841204
1160	Cre10.g456050.t1.2	(M=4) KOG3135 - 1,4-benzoquinone reductase-like; Trp repressor binding protein-like/protoplast-secreted protein	O	21kDa	38.2943	29.0223	20.8481	12.4075	23.4379	8.50029	22.0851	0.49287
1161	Cre10.g456100.t1.2	Flagellar flavodoxin, involved in phototaxis	O	21kDa	15.557	8.00616	7.68089	2.65876	5.62509	0	6.58799	0.812948
1162	Cre10.g456200.t1.2	Ribosomal protein S24, component of cytosolic 80S ribosome and 40S small subunit	O	15kDa	17.9504	23.0177	19.7509	41.6539	47.8133	57.6131	34.6332	0.480698
1163	Cre10.g456750.t1.2	(M=1) 1.8.5.1 - Glutathione dehydrogenase (ascorbate).	O	25kDa	28.7207	26.02	34.0154	1.77251	4.68758	0	15.8694	0.965197
1164	Cre10.g456900.t1.2	(M=2) PTHR12103 - CYTOSOLIC PURINE 5-NUCLEOTIDASE-RELATED	M	80kDa	0	2.00154	4.38908	3.54501	1.87503	4.72238	2.75551	0.651157
1165	Cre10.g456950.t1.1	(M=1) PTHR12411:SF103 - PREDICTED PROTEIN	O	237kDa	31.1141	23.0177	15.3618	15.9526	14.0627	15.1116	19.1034	0.351034
1166	Cre10.g458500.t1.2	Aspartate kinase	C	61kDa	19.1471	18.0139	25.2372	4.43126	2.81255	2.83343	12.0792	0.818002
1167	Cre10.g458850.t1.2	Not annotated	SP	47kDa	3.59009	3.00231	5.48635	4.43126	0.937516	3.77791	3.53757	0.432486
1168	Cre10.g458900.t1.1	Not annotated	SP	46kDa	19.1471	18.0139	14.2645	13.2938	11.2502	16.0561	15.3376	0.19391
1169	Cre10.g459200.t1.2	P-type ATPase/cation transporter, plasma membrane	O	117kDa	53.8513	24.0185	37.3072	65.5827	75.9388	77.4471	55.6909	0.38726
1170	Cre10.g459250.t1.2	Ribosomal protein L35a, component of cytosolic 80S ribosome and 60S large subunit	O	12kDa	22.7372	24.0185	23.0427	40.7676	42.1882	45.3349	33.0148	0.326802
1171	Cre10.g459500.t1.1	Nucleolar GTP-binding protein	O	77kDa	5.98348	13.01	17.5563	50.5164	56.2509	45.3349	31.442	0.689949
1172	Cre10.g459600.t1.1	(M=1) PTHR12048 - CCAAT-BINDING FACTOR-RELATED	O	144kDa	3.59009	7.00539	18.6536	23.9288	30.0005	26.4453	18.2706	0.588981
1173	Cre10.g461050.t1.2	Vacuolar ATP synthase subunit A	O	68kDa	129.243	129.099	114.116	109.009	115.314	125.615	120.4	0.0720425
1174	Cre10.g461250.t1.1	(M=1) 3.6.4.6 - Vesicle-fusing ATPase.	O	79kDa	29.9174	37.0285	34.0154	7.97628	11.2502	6.61134	21.1332	0.661598
1175	Cre10.g461900.t1.2	(M=2) PTHR11732:SF15 - ALDO/KETO REDUCTASE	C	44kDa	13.1636	21.0162	10.9727	6.20377	2.81255	4.72238	9.8152	0.685013
1176	Cre10.g461950.t1.2	20S proteasome beta subunit E, type beta 5	O	30kDa	16.7537	23.0177	14.2645	21.2701	25.3129	14.1672	19.131	0.247251
1177	Cre10.g462250.t1.2	RNA Export Factor	O	36kDa	9.57356	12.0092	16.4591	15.0663	9.37516	9.44477	11.988	0.260044
1178	Cre10.g462700.t1.1	(M=1) K14397 - cleavage and polyadenylation specificity factor subunit 5	O	26kDa	2.39339	1.00077	2.19454	2.65876	2.81255	0.944477	2.00075	0.412119
1179	Cre10.g463350.t1.2	Hydroxyproline-rich glycoprotein	SP	40kDa	93.3422	61.047	48.2799	42.5401	27.188	45.3349	52.9553	0.426369
1180	Cre10.g463370.t1.2	Not annotated	SP	39kDa	165.144	93.0716	122.894	46.0852	45.9383	68.9468	90.3467	0.520349
1181	Cre10.g465250.t1.2	Radial spoke protein 11	O	21kDa	3.59009	3.00231	2.19454	4.43126	8.43764	0	3.60931	0.77761
1182	Cre10.g465550.t1.1	ClpD chaperone, Hsp100 family	C	110kDa	10.7703	12.0092	10.9727	3.54501	3.75006	3.77791	7.47086	0.557191
1183	Cre10.g465850.t1.2	(M=1) PTHR12272:SF11 - PAN3-LIKE PROTEIN	O	68kDa	0	0	3.29181	1.77251	1.87503	2.83343	1.6288	0.850892
1184	Cre10.g467000.t1.2	Intraflagellar transport protein 57	O	51kDa	7.18017	9.00693	15.3618	21.2701	15.9378	13.2227	13.6632	0.372946
1185	Cre11.g467350.t1.2	(M=3) PTHR10909//PTHR10909:SF94 - ELECTRON TRANSPORT OXIDOREDUCTASE // SUBFAMILY NOT NAMED	C	73kDa	14.3603	12.0092	17.5563	19.4976	14.0627	15.1116	15.433	0.173584
1186	Cre11.g467500.t1.2	(M=1) PF05664 - Protein of unknown function (DUF810)	O	131kDa	0	2.00154	7.68089	6.20377	4.68758	7.55581	4.68827	0.665503
1187	Cre11.g467530.t1.1	Not annotated	C	115kDa	20.3438	11.0085	18.6536	11.5213	16.8753	10.3892	14.7986	0.293727
1188	Cre11.g467539.t1.1	Glyoxal or galactose oxidase	SP	77kDa	5.98348	6.00462	7.68089	15.0663	12.1877	22.6674	11.5984	0.56282
1189	Cre11.g467547.t1.1	Glutamyl/glutaminyl-tRNA synthetase	SP	83kDa	84.9654	88.0677	58.1553	70.9002	69.3762	85.9474	76.2354	0.156634
1190	Cre11.g467550.t1.2	(M=1) 3.5.2.3 - Dihydroorotase.	C	42kDa	27.524	22.0169	26.3345	9.74878	5.62509	4.72238	15.9953	0.655525
1191	Cre11.g467569.t1.1	Chloroplast ATP synthase delta chain	C	24kDa	1.1967	2.00154	2.19454	1.77251	3.75006	0	1.81922	0.677766
1192	Cre11.g467578.t1.1	(M=1) K02903 - large subunit ribosomal protein L28e	O	14kDa	17.9504	20.0154	16.4591	31.9051	41.2507	34.0012	26.9303	0.377925
1193	Cre11.g467610.t1.1	(M=6) PTHR10751 - GUANYLATE BINDING PROTEIN	O	84kDa	0	3.00231	1.09727	3.54501	1.87503	3.77791	2.21625	0.672368
1194	Cre11.g467612.t1.1	Ubiquinone/menaquinone biosynthesis methyltransferase	C	45kDa	2.39339	6.00462	3.29181	8.86253	2.81255	5.66686	4.83863	0.512226
1195	Cre11.g467616.t1.1	(M=1) KOG3785 - Uncharacterized conserved protein	C	63kDa	8.37687	22.0169	18.6536	49.6302	43.1257	53.8352	32.6064	0.572943
1196	Cre11.g467617.t1.1	Gamma hydroxybutyrate dehydrogenase	O	30kDa	38.2943	39.03	32.9181	1.77251	0.937516	0	18.8254	1.04931
1197	Cre11.g467632.t1.1	Not annotated	SP	120kDa	11.967	10.0077	10.9727	4.43126	4.68758	5.66686	7.95551	0.42717
1198	Cre11.g467647.t1.1	(M=1) KOG3050 - COP9 signalosome, subunit CSN6	O	34kDa	4.78678	8.00616	2.19454	3.54501	0.937516	5.66686	4.18948	0.604576
1199	Cre11.g467699.t1.1	SM/Sec1-family protein, SEC1 homolog	O	68kDa	4.78678	2.00154	7.68089	10.635	3.75006	4.72238	5.59612	0.550685
1200	Cre11.g467700.t1.1	Uroporphyrinogen-III decarboxylase	C	43kDa	31.1141	30.0231	27.4318	31.9051	15.9378	27.3898	27.3003	0.215023
1201	Cre11.g467723.t2.1	3-ketoacyl-CoA-synthase	C	49kDa	70.605	66.0508	72.4198	71.7865	62.8136	68.9468	68.7704	0.0538974
1202	Cre11.g467725.t1.1	Not annotated	SP	43kDa	2.39339	3.00231	2.19454	3.54501	5.62509	5.66686	3.73787	0.415328
1203	Cre11.g467739.t1.1	Intraflagellar transport protein 54	O	54kDa	1.1967	1.00077	7.68089	1.77251	2.81255	3.77791	3.04022	0.822926
1204	Cre11.g467755.t1.1	(M=4) PTHR15020 - FLAVIN REDUCTASE-RELATED	O	32kDa	3.59009	5.00385	7.68089	2.65876	0	0.944477	3.31301	0.843298
1205	Cre11.g467766.t1.1	(M=1) KOG3833 - Uncharacterized conserved protein, contains RtcB domain	O	55kDa	3.59009	3.00231	1.09727	3.54501	4.68758	1.88895	2.96853	0.43512
1206	Cre11.g467770.t1.1	Phosphoglycerate kinase, chloroplast precursor	C	49kDa	367.385	329.253	409.282	151.549	164.065	170.006	265.257	0.438062
1207	Cre11.g467778.t1.1	(M=1) 2.4.2.9 - Uracil phosphoribosyltransferase.	C	29kDa	20.3438	24.0185	24.1399	6.20377	5.62509	4.72238	14.1756	0.676811
1208	Cre11.g467781.t1.1	ABC transporter-like and Flagellar Associated Protein	O	68kDa	45.4744	46.0354	37.3072	96.6016	83.4389	92.5587	66.9027	0.400192
1209	Cre11.g468356.t2.1	Not annotated	M	268kDa	5.98348	14.0108	38.4045	33.6776	30.938	34.0012	26.1693	0.496898
1210	Cre11.g468359.t1.1	(M=71) PF12499 - Pherophorin	SP	75kDa	45.4744	21.0162	35.1127	52.2889	50.6259	52.8907	42.9015	0.293701
1211	Cre11.g468362.t1.1	Not annotated	O	59kDa	20.3438	8.00616	15.3618	4.43126	3.75006	3.77791	9.2785	0.755021
1212	Cre11.g468377.t1.1	(M=1) K12602 - WD repeat-containing protein 61	O	34kDa	8.37687	7.00539	8.77816	7.97628	5.62509	9.44477	7.86776	0.173901
1213	Cre11.g468450.t1.2	Centrin present in monomeric inner arm dyneins b, e, and g	O	19kDa	5.98348	8.00616	6.58362	23.9288	24.3754	17.9451	14.4704	0.599006
1214	Cre11.g468550.t1.2	Vacuolar ATP synthase subunit G	O	12kDa	10.7703	15.0115	9.87543	4.43126	2.81255	3.77791	7.77983	0.623199
1215	Cre11.g468750.t1.2	Predicted protein	C	25kDa	4.78678	1.00077	3.29181	1.77251	6.56261	0	2.90241	0.849787
1216	Cre11.g468800.t1.2	(M=71) PF12499 - Pherophorin	C	48kDa	14.3603	12.0092	34.0154	29.2463	30.0005	26.4453	24.3462	0.370033
1217	Cre11.g474800.t1.2	Ornithine transaminase	M	48kDa	4.78678	4.00308	7.68089	0.886253	3.75006	0	3.51784	0.789121
1218	Cre11.g475000.t1.1	Intraflagellar transport protein 121	O	136kDa	9.57356	11.0085	14.2645	54.0614	44.0632	43.4459	29.4029	0.676951
1219	Cre11.g475900.t1.2	(M=1) PTHR12121:SF19 - PROTEIN OF ENDONUCLEASE / EXONUCLEASE / PHOSPHATASE FAMILY	O	64kDa	5.98348	11.0085	6.58362	14.18	6.56261	9.44477	8.9605	0.359675
1220	Cre11.g476050.t1.2	Flagellar outer arm dynein heavy chain gamma	O	339kDa	58.6381	113.087	115.213	220.677	186.566	207.785	150.328	0.426883
1221	Cre11.g476200.t1.2	(M=1) PTHR12547//PTHR12547:SF18 - CCCH ZINC FINGER/TIS11-RELATED // SUBFAMILY NOT NAMED	O	82kDa	2.39339	2.00154	7.68089	1.77251	1.87503	0.944477	2.77797	0.881421
1222	Cre11.g476351.t1.1	Not annotated	M	40kDa	9.57356	17.0131	16.4591	3.54501	2.81255	4.72238	9.02094	0.712421
1223	Cre11.g476550.t1.2	(M=1) PTHR11695:SF293 - PREDICTED PROTEIN	O	37kDa	10.7703	14.0108	7.68089	4.43126	0.937516	0	6.30512	0.878154
1224	Cre11.g476600.t1.2	(M=2) PTHR11748//PTHR11748:SF29 - D-LACTATE DEHYDROGENASE // SUBFAMILY NOT NAMED	SP	60kDa	28.7207	20.0154	23.0427	31.9051	24.3754	27.3898	25.9082	0.164984
1225	Cre11.g476650.t1.1	Pullulanase-type starch debranching enzyme	C	120kDa	31.1141	38.0293	36.2099	9.74878	6.56261	7.55581	21.5367	0.700397
1226	Cre11.g476750.t1.2	Ferredoxin-NADP reductase	C	38kDa	86.1621	68.0523	83.3925	104.578	110.627	125.615	96.4045	0.217606
1227	Cre11.g477300.t1.1	(M=1) K03456 - serine/threonine-protein phosphatase 2A regulatory subunit A	M	65kDa	81.3753	72.0554	51.5717	45.1989	35.6256	43.4459	54.8788	0.326284
1228	Cre11.g477625.t1.1	(M=2) PTHR23304//PTHR23304:SF77 - SPOT2-RELATED // SUBFAMILY NOT NAMED	C	190kDa	15.557	33.0254	36.2099	2.65876	0	0.944477	14.7326	1.11513
1229	Cre11.g477800.t1.1	(M=1) KOG1343 - Histone deacetylase complex, catalytic component HDA1	O	111kDa	8.37687	9.00693	10.9727	8.86253	11.2502	10.3892	9.80974	0.123663
1230	Cre11.g477850.t1.1	Transcriptional coactivator-like protein	O	111kDa	27.524	24.0185	24.1399	54.9477	54.3759	50.0573	39.1772	0.393746
1231	Cre11.g477950.t1.1	Not annotated	SP	94kDa	67.0149	55.0423	66.9335	46.0852	44.0632	48.1683	54.5512	0.188968
1232	Cre11.g478128.t1.1	(M=1) PTHR19211:SF18 - ATP-DEPENDENT TRANSPORTER (ABCF1) PLANT	O	83kDa	3.59009	4.00308	6.58362	0	2.81255	0	2.83156	0.894299
1233	Cre11.g478156.t1.1	(M=1) PTHR11134:SF3 - ADAPTER-RELATED PROTEIN COMPLEX 1, BETA SUBUNIT	O	91kDa	43.081	49.0377	66.9335	61.1514	53.4384	46.2794	53.3202	0.17177
1234	Cre11.g478240.t1.1	(M=1) K12178 - COP9 signalosome complex subunit 4	O	44kDa	8.37687	12.0092	9.87543	7.97628	5.62509	4.72238	8.09755	0.331644
1235	Cre11.g478800.t1.2	Not annotated	O	75kDa	46.6711	33.0254	46.0854	53.1752	44.0632	39.668	43.7814	0.156453
1236	Cre11.g479050.t1.2	Peptidyl-prolyl cis-trans isomerase, FKBP-type	SP	15kDa	7.18017	3.00231	3.29181	0.886253	5.62509	9.44477	4.90507	0.636112
1237	Cre11.g479500.t1.2	Plastid ribosomal protein L4	C	26kDa	55.048	74.057	79.0035	93.9428	77.8138	85.0029	77.478	0.167786
1238	Cre11.g480150.t1.2	Ribosomal protein S14, component of cytosolic 80S ribosome and 40S small subunit	O	16kDa	68.2116	76.0585	72.4198	112.554	142.502	131.282	100.505	0.323497
1239	Cre11.g480250.t2.1	Not annotated	SP	70kDa	23.9339	16.0123	15.3618	22.1563	28.1255	22.6674	21.3762	0.228524
1240	Cre11.g481000.t1.2	(M=7) K14498 - serine/threonine-protein kinase SRK2	O	41kDa	28.7207	26.02	28.529	14.18	28.1255	17.9451	23.9201	0.262382
1241	Cre11.g481126.t1.1	(M=1) PTHR19370//PTHR19370:SF11 - NADH-CYTOCHROME B5 REDUCTASE // SUBFAMILY NOT NAMED	M	27kDa	22.7372	18.0139	19.7509	26.5876	24.3754	26.4453	22.985	0.15335
1242	Cre11.g481500.t1.2	Imidazole glycerol phosphate synthase	C	50kDa	68.2116	64.0493	96.5598	27.4738	15.9378	13.2227	47.5758	0.708554
1243	Cre11.g482001.t1.1	(M=3) PTHR24198//PTHR24198:SF303 - ANKYRIN REPEAT AND PROTEIN KINASE DOMAIN-CONTAINING PROTEIN	M	114kDa	31.1141	26.02	10.9727	2.65876	0	1.88895	12.1091	1.10573
1244	Cre11.g482483.t1.1	(M=2) KOG0947 - Cytoplasmic exosomal RNA helicase SKI2, DEAD-box superfamily	O	156kDa	0	0	6.58362	3.54501	2.81255	4.72238	2.94393	0.887374
1245	Cre11.g482600.t1.1	Not annotated	M	10kDa	2.39339	5.00385	3.29181	2.65876	2.81255	1.88895	3.00822	0.359697
1246	Cre12.g483700.t1.2	Chloroplast-targeted RNA-binding protein	C	44kDa	69.4083	63.0485	60.3499	2.65876	6.56261	6.61134	34.7732	0.933942
1247	Cre12.g483950.t1.2	NAD-dependent malate dehydrogenase, mitochondrial	C	35kDa	80.1786	71.0547	86.6844	99.2603	128.44	111.448	96.1776	0.221091
1248	Cre12.g484000.t1.2	(M=1) PTHR22855//PTHR22855:SF16 - ACETYL, PROPIONYL, PYRUVATE, AND GLUTACONYL CARBOXYLASE-RELATED // SUBFAMILY NOT NAMED	C	49kDa	39.4909	58.0446	47.1826	62.924	44.0632	55.7241	51.2383	0.176501
1249	Cre12.g484050.t1.2	Ribosomal protein L36, component of cytosolic 80S ribosome and 60S large subunit	O	11kDa	10.7703	14.0108	13.1672	30.1326	30.0005	29.2788	21.2267	0.445682
1250	Cre12.g484150.t1.1	(M=1) PTHR12634 - SIT4(YEAST)-ASSOCIATING PROTEIN-RELATED	O	79kDa	8.37687	21.0162	9.87543	1.77251	1.87503	0.944477	7.31008	1.05308
1251	Cre12.g484200.t1.2	Geranylgeranyl diphosphate synthase	C	37kDa	4.78678	3.00231	5.48635	4.43126	0	1.88895	3.26594	0.630977
1252	Cre12.g484250.t1.1	Flagellar inner arm dynein 1 heavy chain alpha (I1/f alpha)	O	523kDa	32.3108	60.0462	72.4198	90.3978	76.8763	83.1139	69.1941	0.300162
1253	Cre12.g485750.t1.1	(M=1) K09131 - hypothetical protein	O	28kDa	1.1967	3.00231	3.29181	1.77251	1.87503	0	1.85639	0.649207
1254	Cre12.g486050.t1.2	(M=1) PF00098//PF00397 - Zinc knuckle // WW domain	O	18kDa	3.59009	5.00385	8.77816	2.65876	5.62509	2.83343	4.74823	0.484375
1255	Cre12.g486100.t1.2	Active subunit of the chloroplast ClpP complex	C	28kDa	26.3273	34.0262	23.0427	7.09002	2.81255	7.55581	16.8091	0.753394
1256	Cre12.g487100.t1.2	(M=2) 6.1.1.10 - Methionine--tRNA ligase.	C	71kDa	26.3273	30.0231	24.1399	2.65876	4.68758	2.83343	15.1117	0.859825
1257	Cre12.g487700.t1.2	Not annotated	SP	77kDa	114.883	69.0531	102.046	94.8291	82.5014	95.3921	93.1174	0.170028
1258	Cre12.g487950.t1.1	(M=48) KOG4462 - WASP-interacting protein VRP1/WIP, contains WH2 domain	SP	277kDa	46.6711	38.0293	17.5563	39.8814	41.2507	41.557	37.491	0.271578
1259	Cre12.g488450.t1.1	Extracellular matrix protein	SP	48kDa	78.9819	33.0254	80.1007	44.3126	39.3757	39.668	52.5774	0.40313
1260	Cre12.g489150.t1.2	SH2-domain protein	O	98kDa	13.1636	7.00539	9.87543	2.65876	0	0	5.45054	1.00053
1261	Cre12.g489153.t1.1	(M=1) PTHR10956 - 60S RIBOSOMAL PROTEIN L31	O	19kDa	28.7207	36.0277	23.0427	47.8577	58.126	39.668	38.9071	0.327901
1262	Cre12.g489700.t1.2	Ornithine carbamoyltransferase	C	40kDa	35.9009	29.0223	32.9181	18.6113	11.2502	19.834	24.5895	0.387201
1263	Cre12.g489750.t1.2	Flagellar Associated Protein	O	68kDa	39.4909	36.0277	13.1672	15.9526	16.8753	16.0561	22.9283	0.506271
1264	Cre12.g490000.t1.2	Eukaryotic translation initiation factor 2 subunit 1, eIF2-alpha subunit	O	37kDa	29.9174	29.0223	24.1399	15.0663	15.9378	16.0561	21.69	0.316852
1265	Cre12.g490250.t1.2	(M=1) PTHR12658 - BETA-TUBULIN COFACTOR D	O	144kDa	9.57356	19.0146	16.4591	3.54501	0.937516	0	8.25496	0.982184
1266	Cre12.g490350.t1.1	1-hydroxy-2-methyl-2-(E)-butenyl 4-diphosphate synthase	O	75kDa	162.751	172.132	108.63	61.1514	57.1885	64.2244	104.346	0.502083
1267	Cre12.g490500.t1.2	Predicted protein	C	23kDa	2.39339	1.00077	0	0.886253	0	1.88895	1.02823	0.946917
1268	Cre12.g490850.t1.1	(M=1) PTHR10527:SF6 - IMPORTIN-4 (IMPORTIN-4B)(RAN-BINDING PROTEIN 4)	O	114kDa	16.7537	21.0162	19.7509	1.77251	0	0	9.88221	1.0415
1269	Cre12.g491500.t1.2	Ubiquitin-activating enzyme E1	O	48kDa	8.37687	10.0077	4.38908	3.54501	1.87503	0	4.69895	0.814229
1270	Cre12.g491952.t1.1	(M=13) KOG3454 - U1 snRNP-specific protein C	SP	281kDa	160.357	118.091	123.992	75.3315	59.0635	62.3355	99.8617	0.406733
1271	Cre12.g492600.t1.2	Fasciclin-like protein	SP	52kDa	41.8843	24.0185	26.3345	13.2938	12.1877	14.1672	21.981	0.519379
1272	Cre12.g492650.t1.2	Fasciclin-like protein	SP	66kDa	28.7207	21.0162	17.5563	0	5.62509	0	12.153	0.987574
1273	Cre12.g492700.t1.2	Fasciclin-like protein	SP	52kDa	11.967	11.0085	7.68089	4.43126	6.56261	7.55581	8.201	0.34336
1274	Cre12.g492950.t1.2	Ribonucleoside-diphosphate reductase R1 subunit	O	98kDa	14.3603	14.0108	10.9727	2.65876	3.75006	2.83343	8.09768	0.695618
1275	Cre12.g493250.t1.2	(M=1) PTHR24352//PTHR24352:SF109 - AKT-RELATED SERINE/THREONINE-PROTEIN KINASE	O	81kDa	29.9174	37.0285	38.4045	26.5876	26.2504	27.3898	30.9297	0.175528
1276	Cre12.g493550.t1.2	(M=1) PTHR11652:SF12 - PREDICTED PROTEIN	O	229kDa	5.98348	19.0146	29.6263	20.3838	18.7503	18.8895	18.7747	0.401446
1277	Cre12.g493950.t1.2	Plastid ribosomal protein S13	C	19kDa	19.1471	19.0146	24.1399	27.4738	24.3754	34.0012	24.692	0.227503
1278	Cre12.g494050.t1.2	Ribosomal protein L9, component of cytosolic 80S ribosome and 60S large subunit	O	22kDa	80.1786	80.0616	81.198	131.165	168.753	140.727	113.681	0.337906
1279	Cre12.g494100.t1.1	(M=1) K12828 - splicing factor 3B subunit 1	O	144kDa	27.524	41.0316	53.7662	44.3126	41.2507	43.4459	41.8885	0.201684
1280	Cre12.g494350.t1.2	(M=1) PTHR10766:SF1 - TRANSMEMBRANE 9 SUPERFAMILY PROTEIN	SP	76kDa	7.18017	5.00385	4.38908	22.1563	17.8128	17.9451	12.4145	0.62535
1281	Cre12.g494450.t1.2	Plastid ribosomal protein S16	C	14kDa	13.1636	14.0108	18.6536	17.7251	19.6878	20.7785	17.3366	0.178225
1282	Cre12.g494750.t1.2	Plastid ribosomal protein S20	C	18kDa	19.1471	29.0223	28.529	46.9714	45.0008	52.8907	36.9269	0.357227
1283	Cre12.g494800.t1.1	Flagellar inner arm dynein light chain p28	O	22kDa	9.57356	10.0077	7.68089	19.4976	8.43764	10.3892	10.9311	0.394869
1284	Cre12.g494850.t1.2	Adenylate kinase	C	29kDa	52.6546	48.0369	41.6963	1.77251	1.87503	2.83343	24.8115	1.00996
1285	Cre12.g495500.t1.1	Not annotated	C	60kDa	1.1967	0	3.29181	0.886253	1.87503	0	1.2083	1.03431
1286	Cre12.g495650.t1.2	(M=1) PTHR19847//PTHR19847:SF7 - WD40 REPEAT PROTEIN // SUBFAMILY NOT NAMED	O	73kDa	4.78678	12.0092	12.07	10.635	5.62509	7.55581	8.78032	0.367608
1287	Cre12.g495850.t1.2	(M=3) 1.1.1.100 - 3-oxoacyl-[acyl-carrier-protein] reductase.	M	28kDa	11.967	15.0115	18.6536	23.0426	30.938	16.0561	19.2781	0.353762
1288	Cre12.g495951.t1.1	Not annotated	C	21kDa	25.1306	21.0162	21.9454	8.86253	3.75006	2.83343	13.923	0.712724
1289	Cre12.g495959.t1.1	Not annotated	C	184kDa	38.2943	33.0254	37.3072	8.86253	4.68758	3.77791	20.9925	0.802676
1290	Cre12.g496200.t1.2	(M=1) PTHR15952 - EXPORTIN-T/LOS1	O	123kDa	8.37687	19.0146	9.87543	1.77251	0	0.944477	6.66398	1.09623
1291	Cre12.g496450.t1.2	RNA binding component of exosome complex	C	35kDa	5.98348	5.00385	2.19454	1.77251	0.937516	3.77791	3.2783	0.601878
1292	Cre12.g496700.t1.2	(M=1) PTHR10438:SF73 - THIOREDOXIN-LIKE PROTEIN	C	20kDa	7.18017	6.00462	7.68089	0.886253	0.937516	2.83343	4.25381	0.726324
1293	Cre12.g497350.t1.1	Not annotated	O	190kDa	2.39339	14.0108	13.1672	77.9903	77.8138	67.0578	42.0722	0.849655
1294	Cre12.g497400.t1.2	(M=1) PTHR13408 - DNA-DIRECTED RNA POLYMERASE III	O	44kDa	0	1.00077	2.19454	1.77251	2.81255	1.88895	1.61155	0.611473
1295	Cre12.g497900.t1.1	Not annotated	SP	162kDa	5.98348	13.01	26.3345	9.74878	8.43764	11.3337	12.4747	0.577555
1296	Cre12.g498100.t1.2	Eukaryotic translation initiation factor 3, subunit E	O	49kDa	56.2447	57.0439	47.1826	63.8102	44.0632	65.1689	55.5856	0.153797
1297	Cre12.g498250.t1.2	Ribosomal protein S17, component of cytosolic 80S ribosome and 40S small subunit	O	16kDa	87.3588	92.0708	77.9062	90.3978	88.1265	141.672	96.2553	0.236741
1298	Cre12.g498450.t1.2	(M=1) PTHR22870:SF100 - REGULATOR OF CHROMOSOME CONDENSATION	O	63kDa	16.7537	15.0115	12.07	19.4976	21.5629	19.834	17.4549	0.202012
1299	Cre12.g498900.t1.2	Ribosomal protein S7, component of cytosolic 80S ribosome and 40S small subunit	O	22kDa	62.2282	65.05	55.9608	85.0803	76.8763	87.8363	72.172	0.180288
1300	Cre12.g498950.t1.2	Not annotated	O	26kDa	9.57356	7.00539	7.68089	4.43126	3.75006	0.944477	5.56427	0.56001
1301	Cre12.g499400.t1.2	Peptidyl-prolyl cis-trans isomerase, cyclophilin-type	O	17kDa	2.39339	2.00154	5.48635	3.54501	5.62509	1.88895	3.49006	0.488419
1302	Cre12.g499900.t1.2	Subunit of Retromer complex	O	20kDa	4.78678	6.00462	4.38908	2.65876	0.937516	3.77791	3.75911	0.470906
1303	Cre12.g500150.t1.1	(M=1) 1.2.1.3 - Aldehyde dehydrogenase (NAD(+)).	M	58kDa	0	2.00154	6.58362	7.09002	11.2502	8.50029	5.90428	0.707618
1304	Cre12.g500550.t1.2	(M=4) PTHR13789:SF63 - FLAGELLAR ASSOCIATED PROTEIN	M	86kDa	7.18017	14.0108	13.1672	4.43126	7.50013	3.77791	8.34458	0.518503
1305	Cre12.g500950.t1.2	Active subunit of chloroplast ClpP peptidase	C	38kDa	25.1306	34.0262	40.599	22.1563	20.6253	17.0006	26.5897	0.336747
1306	Cre12.g501100.t1.2	tRNA (uracil-5-)-methyltransferase	M	74kDa	7.18017	13.01	19.7509	18.6113	23.4379	17.0006	16.4985	0.345486
1307	Cre12.g501200.t1.2	E3 ubiquitin ligase, SKP1 homolog	O	18kDa	5.98348	8.00616	9.87543	12.4075	12.1877	5.66686	9.0212	0.327837
1308	Cre12.g502200.t1.2	(M=1) KOG1461 - Translation initiation factor 2B, epsilon subunit (eIF-2Bepsilon/GCD6)	O	90kDa	21.5405	37.0285	24.1399	32.7914	27.188	27.3898	28.3463	0.200438
1309	Cre12.g503300.t1.2	(M=1) 4.1.1.21 - Phosphoribosylaminoimidazole carboxylase.	C	68kDa	39.4909	65.05	55.9608	61.1514	41.2507	37.7791	50.1138	0.239896
1310	Cre12.g503500.t1.1	(M=2) K06816 - golgi apparatus protein 1	SP	99kDa	2.39339	2.00154	4.38908	20.3838	17.8128	12.2782	9.87647	0.819168
1311	Cre12.g503550.t1.2	2-C-methyl-D-erythritol 2,4-cyclodiphosphate synthase	C	22kDa	8.37687	11.0085	15.3618	17.7251	20.6253	18.8895	15.3312	0.310728
1312	Cre12.g504200.t1.2	Ribosomal protein S23, component of cytosolic 80S ribosome and 40S small subunit	O	16kDa	14.3603	19.0146	10.9727	38.9951	42.1882	72.7247	33.0426	0.706731
1313	Cre12.g505350.t1.2	P-type ATPase/cation transporter, plasma membrane	O	124kDa	3.59009	2.00154	0	3.54501	3.75006	1.88895	2.46261	0.594213
1314	Cre12.g505450.t1.2	Histone H4	O	11kDa	16.7537	17.0131	19.7509	112.554	145.315	118.06	71.5744	0.837026
1315	Cre12.g505700.t1.2	(M=1) PTHR10126 - TATA-BOX BINDING PROTEIN	O	35kDa	0	2.00154	1.09727	0	1.87503	0.944477	0.986386	0.881505
1316	Cre12.g505750.t1.2	DNA-directed RNA polymerase II, 14.5 kDa polypeptide	O	14kDa	2.39339	2.00154	4.38908	0.886253	2.81255	2.83343	2.55271	0.450922
1317	Cre12.g505850.t1.2	Chaperonin 23	C	26kDa	20.3438	30.0231	29.6263	11.5213	10.3127	3.77791	17.6008	0.615917
1318	Cre12.g506000.t1.2	Flagellar outer dynein arm intermediate chain 2	O	64kDa	8.37687	13.01	17.5563	50.5164	45.9383	50.0573	30.9092	0.644358
1319	Cre12.g506050.t1.1	(M=1) PTHR19980 - RNA CLEAVAGE STIMULATION FACTOR	O	85kDa	1.1967	4.00308	6.58362	3.54501	0.937516	1.88895	3.02581	0.706997
1320	Cre12.g507650.t1.2	Chloroplast DnaJ-like protein	C	45kDa	10.7703	14.0108	15.3618	24.8151	21.5629	22.6674	18.198	0.306774
1321	Cre12.g507700.t1.1	(M=1) PTHR21597 - THO2 PROTEIN	O	193kDa	8.37687	21.0162	29.6263	56.7202	46.8758	34.0012	32.7694	0.531572
1322	Cre12.g508050.t1.2	(M=1) PF01388//PF12047 - ARID/BRIGHT DNA binding domain // Cytosine specific DNA methyltransferase replication foci domain	O	183kDa	26.3273	29.0223	42.7935	28.3601	33.7506	25.5009	30.9591	0.209132
1323	Cre12.g508150.t1.2	(M=1) K11654 - SWI/SNF-related matrix-associated actin-dependent regulator of chromatin subfamily A member 5 [EC:3.6.4.-]	O	124kDa	45.4744	65.05	80.1007	91.284	88.1265	86.8919	76.1546	0.232513
1324	Cre12.g508250.t1.1	(M=1) PTHR22975 - UBIQUITIN SPECIFIC PROTEINASE	O	273kDa	38.2943	49.0377	57.0581	37.2226	25.3129	25.5009	38.7377	0.326462
1325	Cre12.g508900.t1.2	Mitogen-Activated Protein Kinase	O	43kDa	38.2943	30.0231	37.3072	36.3364	29.063	36.8346	34.6431	0.115881
1326	Cre12.g509000.t1.1	Mitogen-Activated Protein Kinase	O	40kDa	5.98348	9.00693	6.58362	6.20377	4.68758	3.77791	6.04055	0.296828
1327	Cre12.g509050.t1.1	OEE2-like protein of thylakoid lumen	C	24kDa	20.3438	13.01	15.3618	17.7251	21.5629	21.723	18.2877	0.194848
1328	Cre12.g510400.t1.1	Putative rubredoxin-like protein	C	24kDa	2.39339	3.00231	2.19454	0	1.87503	3.77791	2.2072	0.577232
1329	Cre12.g510650.t1.2	Fructose-1,6-bisphosphatase	C	44kDa	57.4414	62.0477	44.9881	23.0426	19.6878	23.6119	38.4699	0.489059
1330	Cre12.g511050.t1.2	Radial spoke protein 16	O	39kDa	1.1967	0	4.38908	4.43126	4.68758	5.66686	3.39525	0.661908
1331	Cre12.g511400.t1.1	Cyclin-related protein	O	113kDa	4.78678	5.00385	7.68089	39.8814	21.5629	27.3898	17.7176	0.809748
1332	Cre12.g511850.t1.2	Glycogen Synthase Kinase	O	55kDa	23.9339	25.0192	28.529	32.7914	24.3754	20.7785	25.9046	0.161579
1333	Cre12.g511900.t1.2	Ribulose phosphate-3-epimerase, chloroplast precursor	C	28kDa	67.0149	96.0739	84.4898	62.924	58.126	45.3349	68.9939	0.266633
1334	Cre12.g512000.t1.1	(M=4) PTHR11884 - SELECTIN LIGAND RELATED	SP	120kDa	19.1471	20.0154	20.8481	66.469	58.126	66.1134	41.7865	0.575637
1335	Cre12.g512600.t1.2	Ribosomal protein L18, component of cytosolic 80S ribosome and 60S large subunit	C	21kDa	25.1306	33.0254	29.6263	73.559	81.5639	53.8352	49.4567	0.485774
1336	Cre12.g513150.t1.2	Mia40, mitochondrial intermembrane space protein involved in protein import.	O	54kDa	19.1471	18.0139	13.1672	14.18	13.1252	17.0006	15.7723	0.165942
1337	Cre12.g513200.t1.2	Enolase	O	52kDa	111.293	118.091	81.198	116.099	139.69	129.393	115.961	0.171534
1338	Cre12.g513500.t1.2	Transcription-coupled DNA repair protein, possible splicing factor	O	104kDa	15.557	28.0216	37.3072	38.1089	46.8758	44.3904	35.0435	0.330554
1339	Cre12.g513950.t1.2	Iron-sulfur cluster assembly protein	C	51kDa	40.6876	35.0269	35.1127	2.65876	0.937516	1.88895	19.3854	0.998149
1340	Cre12.g514050.t1.2	Ferredoxin-dependent glutamate synthase	C	175kDa	252.503	272.209	229.33	217.132	270.942	221.952	244.011	0.100671
1341	Cre12.g514200.t1.2	(M=1) 1.1.99.1 - Choline dehydrogenase.	C	64kDa	11.967	11.0085	9.87543	27.4738	25.3129	28.3343	18.9953	0.468136
1342	Cre12.g514500.t1.2	Ribosomal protein S11, component of cytosolic 80S ribosome and 40S small subunit	O	18kDa	15.557	16.0123	14.2645	75.3315	76.8763	77.4471	45.9148	0.731202
1343	Cre12.g514750.t1.2	Citrate synthase	M	51kDa	9.57356	10.0077	10.9727	18.6113	29.063	25.5009	17.2882	0.490985
1344	Cre12.g515650.t1.2	Eukaryotic translation initiation factor 3, subunit K	O	24kDa	26.3273	36.0277	38.4045	44.3126	44.0632	37.7791	37.8191	0.174102
1345	Cre12.g515700.t1.2	Not annotated	C	62kDa	5.98348	2.00154	2.19454	4.43126	0	0.944477	2.59255	0.859464
1346	Cre12.g516200.t1.2	Elongation Factor 2	O	94kDa	464.318	412.317	370.877	257.9	253.129	238.008	332.758	0.288287
1347	Cre12.g516500.t1.1	Ubiquitin ligase SCF complex subunit Cullin	M	85kDa	4.78678	7.00539	10.9727	5.31752	5.62509	4.72238	6.40498	0.372523
1348	Cre12.g517150.t1.1	Adenylylphosphosulfate reductase	C	46kDa	82.572	86.0662	74.6144	89.5115	90.939	85.9474	84.9418	0.0689278
1349	Cre12.g517900.t1.1	Chloroplast-associated SecA protein	C	114kDa	71.8017	92.0708	75.7117	9.74878	3.75006	2.83343	42.6527	0.970435
1350	Cre12.g518900.t1.2	(M=2) PTHR11732:SF7 - ALDO-KETO REDUCTASE	C	41kDa	20.3438	18.0139	25.2372	6.20377	3.75006	7.55581	13.5174	0.65219
1351	Cre12.g519100.t1.2	(M=1) PTHR22855:SF3 - ACETYL-COENZYME A CARBOXYLASE CARBOXYL TRANSFERASE ALPHA	C	54kDa	72.9984	93.0716	94.3653	85.0803	86.2515	97.2811	88.1747	0.100011
1352	Cre12.g519180.t2.1	Not annotated	C	109kDa	107.703	89.0685	109.727	17.7251	17.8128	14.1672	59.3672	0.799297
1353	Cre12.g519900.t1.2	(M=1) PTHR23135 - MUR LIGASE FAMILY MEMBER	C	86kDa	7.18017	16.0123	13.1672	53.1752	53.4384	62.3355	34.2181	0.718824
1354	Cre12.g520200.t1.1	Pyridoxamine 5'-phosphate oxidase-like protein	C	40kDa	2.39339	5.00385	4.38908	15.9526	11.2502	16.0561	9.17419	0.661028
1355	Cre12.g520500.t1.1	Acidic ribosomal protein P0, Ribosomal protein L10	O	35kDa	145.997	160.123	162.396	220.677	190.316	244.619	187.355	0.206352
1356	Cre12.g520600.t1.2	Plastid ribosomal protein S6	C	19kDa	28.7207	32.0246	34.0154	27.4738	30.938	51.0017	34.0291	0.253746
1357	Cre12.g520650.t1.2	Tubby-like protein	O	49kDa	2.39339	0	2.19454	3.54501	4.68758	4.72238	2.92382	0.613606
1358	Cre12.g522350.t1.2	(M=2) 6.1.1.2 - Tryptophan--tRNA ligase.	O	45kDa	20.3438	23.0177	18.6536	31.9051	29.063	29.2788	25.377	0.21405
1359	Cre12.g522450.t1.2	COP-II coat subunit	SP	138kDa	17.9504	25.0192	46.0854	22.1563	15.9378	17.0006	24.025	0.471939
1360	Cre12.g522550.t1.2	Kinesin motor protein, kinesin-2 (KRP85/95) family	O	82kDa	14.3603	20.0154	15.3618	10.635	15.9378	18.8895	15.8666	0.211391
1361	Cre12.g522600.t1.2	mitochondrial cytochrome c	O	12kDa	5.98348	4.00308	4.38908	10.635	14.0627	10.3892	8.24378	0.491639
1362	Cre12.g523200.t1.1	Nucleosome remodeling factor	O	47kDa	9.57356	10.0077	7.68089	21.2701	18.7503	21.723	14.8343	0.433064
1363	Cre12.g523950.t1.2	(M=1) PTHR21229 - LUNG SEVEN TRANSMEMBRANE RECEPTOR	SP	49kDa	1.1967	4.00308	10.9727	4.43126	0.937516	5.66686	4.53469	0.807877
1364	Cre12.g524100.t1.2	mRNA cap-binding protein	O	123kDa	13.1636	24.0185	25.2372	15.0663	18.7503	8.50029	17.456	0.370932
1365	Cre12.g525200.t1.2	Nucleolar protein, Component of C/D snoRNPs	O	56kDa	89.7522	110.085	118.505	129.393	114.377	118.06	113.362	0.116675
1366	Cre12.g526800.t1.2	6-phosphogluconate dehydrogenase, decarboxylating	C	61kDa	89.7522	101.078	72.4198	72.6727	74.0637	76.5026	81.0815	0.144986
1367	Cre12.g526850.t1.2	(M=1) KOG0346 - RNA helicase	O	75kDa	0	0	5.48635	12.4075	11.2502	6.61134	5.95924	0.891901
1368	Cre12.g527300.t1.2	DNA replication factor C complex subunit 5	O	39kDa	0	4.00308	1.09727	4.43126	3.75006	5.66686	3.15809	0.682077
1369	Cre12.g527450.t1.2	(M=1) K13448 - calcium-binding protein CML	O	22kDa	5.98348	7.00539	4.38908	4.43126	2.81255	3.77791	4.73328	0.320923
1370	Cre12.g527750.t1.2	Flagellar outer dynein arm light chain 2, LC2	O	16kDa	3.59009	3.00231	2.19454	3.54501	1.87503	4.72238	3.15489	0.32886
1371	Cre12.g527800.t1.1	Outer dynein light chain, LC10	O	12kDa	4.78678	3.00231	4.38908	4.43126	0.937516	4.72238	3.71156	0.405993
1372	Cre12.g527850.t1.1	Translin-like protein	SP	32kDa	5.98348	12.0092	6.58362	4.43126	1.87503	0	5.14711	0.813043
1373	Cre12.g528000.t1.2	(M=2) KOG1764 - 5'-AMP-activated protein kinase, gamma subunit	M	44kDa	94.5389	74.057	52.669	26.5876	20.6253	25.5009	48.9964	0.617354
1374	Cre12.g528750.t1.2	Ribosomal protein L12, component of cytosolic 80S ribosome and 60S large subunit	O	18kDa	27.524	37.0285	35.1127	75.3315	97.5016	62.3355	55.8056	0.490289
1375	Cre12.g528850.t1.1	Flagellar outer dynein arm 16 kDa light chain, LC3	O	17kDa	3.59009	2.00154	2.19454	3.54501	4.68758	7.55581	3.9291	0.518042
1376	Cre12.g528900.t1.1	(M=1) K07565 - 60S ribosome subunit biogenesis protein NIP7	O	20kDa	1.1967	2.00154	5.48635	11.5213	12.1877	5.66686	6.34341	0.730962
1377	Cre12.g528950.t1.1	Puf protein	O	84kDa	3.59009	6.00462	12.07	19.4976	16.8753	17.0006	12.5064	0.518351
1378	Cre12.g529050.t1.2	(M=4) PF07887 - Calmodulin binding protein-like	M	107kDa	3.59009	2.00154	3.29181	1.77251	2.81255	2.83343	2.71699	0.261258
1379	Cre12.g529400.t1.2	Ribosomal protein S27e isoform 1, component of 80S ribosome and 40S small subunit	O	10kDa	22.7372	24.0185	27.4318	35.4501	49.6883	41.557	33.4805	0.319837
1380	Cre12.g529500.t1.2	(M=1) PTHR10920:SF13 - RRNA METHYLTRANSFERASE 3	O	96kDa	0	9.00693	9.87543	22.1563	20.6253	15.1116	12.7959	0.645293
1381	Cre12.g529550.t1.2	Aurora-like kinase	O	80kDa	4.78678	7.00539	2.19454	6.20377	2.81255	2.83343	4.30608	0.464187
1382	Cre12.g529600.t1.2	DNA-directed RNA polymerase I subunit 1	O	204kDa	8.37687	9.00693	37.3072	88.6253	71.2512	80.2805	49.1413	0.729751
1383	Cre12.g529651.t1.1	(M=1) K02936 - large subunit ribosomal protein L7Ae	O	22kDa	84.9654	84.0647	75.7117	131.165	162.19	153.95	115.341	0.333703
1384	Cre12.g529950.t1.2	Eukaryotic translation initiation factor 4, gamma subunit	O	70kDa	10.7703	11.0085	13.1672	4.43126	3.75006	7.55581	8.44719	0.453023
1385	Cre12.g530650.t2.1	Glutamine synthetase	C	41kDa	101.719	101.078	91.0734	130.279	94.6891	140.727	109.928	0.186261
1386	Cre12.g531100.t2.1	20S proteasome beta subunit A2	O	25kDa	17.9504	20.0154	25.2372	23.0426	28.1255	17.0006	21.8953	0.198401
1387	Cre12.g531550.t1.2	Eukaryotic translation initiation factor 2, beta subunit	O	31kDa	21.5405	21.0162	20.8481	25.7013	30.0005	16.0561	22.5271	0.211849
1388	Cre12.g531900.t1.2	(M=1) PF00258//PF00753//PF01613 - Flavodoxin // Metallo-beta-lactamase superfamily // Flavin reductase like domain	C	76kDa	106.506	117.09	114.116	12.4075	21.5629	12.2782	63.9934	0.834957
1389	Cre12.g532450.t1.2	(M=3) 1.1.1.22 - UDP-glucose 6-dehydrogenase.	O	63kDa	1.1967	4.00308	2.19454	1.77251	3.75006	0	2.15281	0.709644
1390	Cre12.g532550.t1.1	Ribosomal protein L13a, component of cytosolic 80S ribosome and 60S large subunit	O	19kDa	20.3438	30.0231	26.3345	59.3789	76.8763	48.1683	43.5208	0.503454
1391	Cre12.g532850.t1.1	(M=2) PTHR18966//PTHR18966:SF42 - IONOTROPIC GLUTAMATE RECEPTOR // SUBFAMILY NOT NAMED	SP	72kDa	3.59009	2.00154	0	16.8388	25.3129	19.834	11.2629	0.950856
1392	Cre12.g533000.t1.2	CPD photolyase, class II	O	65kDa	3.59009	3.00231	3.29181	9.74878	11.2502	5.66686	6.09167	0.586423
1393	Cre12.g533050.t1.2	(M=1) K14538 - nuclear GTP-binding protein	O	73kDa	14.3603	20.0154	20.8481	42.5401	28.1255	41.557	27.9077	0.422796
1394	Cre12.g533100.t1.1	(M=2) PF07452 - CHRD domain	SP	21kDa	31.1141	36.0277	38.4045	26.5876	29.063	32.1122	32.2182	0.135771
1395	Cre12.g533150.t1.1	(M=2) PF07452 - CHRD domain	SP	20kDa	33.5075	25.0192	23.0427	13.2938	11.2502	17.9451	20.6764	0.398771
1396	Cre12.g533550.t1.1	Pyruvate kinase	O	55kDa	72.9984	76.0585	73.5171	118.758	105.002	114.282	93.4359	0.230834
1397	Cre12.g533800.t1.2	Peptidyl-prolyl cis-trans isomerase, cyclophilin-type	O	21kDa	4.78678	4.00308	6.58362	2.65876	5.62509	0.944477	4.1003	0.499932
1398	Cre12.g534800.t1.1	Glycine cleavage system, P protein	M	111kDa	62.2282	73.0562	79.0035	119.644	167.815	146.394	108.024	0.400197
1399	Cre12.g535350.t1.2	Not annotated	O	124kDa	5.98348	17.0131	20.8481	15.0663	12.1877	16.0561	14.5258	0.347273
1400	Cre12.g535851.t1.1	(M=1) K02938 - large subunit ribosomal protein L8e	C	31kDa	13.1636	17.0131	17.5563	113.44	106.877	112.393	63.4072	0.821661
1401	Cre12.g536550.t1.2	Flagellar outer dynein arm intermediate chain 1	O	76kDa	8.37687	14.0108	20.8481	41.6539	32.8131	34.0012	25.284	0.510576
1402	Cre12.g536600.t1.1	Flagellar Associated Protein	O	267kDa	0	3.00231	2.19454	12.4075	9.37516	7.55581	5.75589	0.829497
1403	Cre12.g536900.t1.1	(M=5) PTHR13748:SF4 - COBALAMIN SYNTHESIS PROTEIN, PUTATIVE	O	181kDa	0	6.00462	7.68089	2.65876	1.87503	0.944477	3.19396	0.942605
1404	Cre12.g537100.t1.2	(M=2) 6.1.1.9 - Valine--tRNA ligase.	O	142kDa	84.9654	83.0639	57.0581	32.7914	28.1255	29.2788	52.5472	0.505703
1405	Cre12.g537400.t1.1	(M=1) PTHR24349//PTHR24349:SF112 - SERINE/THREONINE-PROTEIN KINASE	O	101kDa	50.2612	51.0393	57.0581	37.2226	33.7506	30.2233	43.2592	0.252543
1406	Cre12.g537581.t1.1	(M=1) 2.1.2.3 - Phosphoribosylaminoimidazolecarboxamide formyltransferase.	C	56kDa	32.3108	33.0254	59.2526	38.9951	57.1885	50.0573	45.1383	0.26541
1407	Cre12.g537671.t1.1	(M=1) PF00176//PF00271//PF00385//PF00855//PF07496 - SNF2 family N-terminal domain // Helicase conserved C-terminal domain // Chromo (CHRromatin Organisation MOdifier) domain // PWWP domain // CW-type Zinc Finger	O	362kDa	0	0	8.77816	22.1563	22.5004	12.2782	10.9522	0.917868
1408	Cre12.g537800.t1.2	Ribosomal protein L7, component of cytosolic 80S ribosome and 60S large subunit	O	28kDa	63.4249	67.0516	64.739	181.682	179.066	187.006	123.828	0.520283
1409	Cre12.g538400.t1.2	DNA-directed RNA polymerase II, 19 kDa polypeptide	O	23kDa	2.39339	4.00308	5.48635	2.65876	3.75006	0	3.04861	0.608754
1410	Cre12.g538500.t1.1	(M=1) PTHR22847:SF120 - PREDICTED PROTEIN (FRAGMENT)	O	74kDa	2.39339	5.00385	9.87543	54.9477	54.3759	59.502	31.0164	0.897283
1411	Cre12.g540076.t1.1	(M=1) PTHR13980 - CDC68 RELATED	O	118kDa	17.9504	31.0239	32.9181	6.20377	8.43764	4.72238	16.876	0.745528
1412	Cre12.g540200.t1.2	(M=1) PTHR24031:SF101 - PREDICTED PROTEIN (FRAGMENT)	O	113kDa	0	0	3.29181	16.8388	14.0627	9.44477	7.27302	0.999018
1413	Cre12.g540400.t1.2	Rcd1-like protein	O	33kDa	4.78678	5.00385	3.29181	5.31752	3.75006	3.77791	4.32132	0.1896
1414	Cre12.g541800.t1.2	(M=2) 3.4.21.26 - Prolyl oligopeptidase.	C	95kDa	7.18017	8.00616	10.9727	2.65876	2.81255	3.77791	5.90137	0.568856
1415	Cre12.g542350.t1.2	(M=8) PF00582 - Universal stress protein family	O	18kDa	11.967	8.00616	8.77816	4.43126	5.62509	3.77791	7.09759	0.434984
1416	Cre12.g542800.t1.2	(M=1) K03021 - DNA-directed RNA polymerase III subunit RPC2	O	135kDa	5.98348	11.0085	12.07	15.0663	15.0003	13.2227	12.0585	0.280159
1417	Cre12.g543100.t1.2	(M=1) PTHR12945 - TRANSLATION INITIATION FACTOR EIF3-RELATED	O	59kDa	5.98348	15.0115	21.9454	28.3601	27.188	26.4453	20.8223	0.42097
1418	Cre12.g544000.t1.2	Radial spoke protein 5	O	55kDa	3.59009	5.00385	1.09727	3.54501	6.56261	1.88895	3.61463	0.552491
1419	Cre12.g544050.t1.1	(M=1) KOG0145 - RNA-binding protein ELAV/HU (RRM superfamily)	O	53kDa	1.1967	6.00462	4.38908	3.54501	1.87503	2.83343	3.30731	0.527753
1420	Cre12.g544114.t1.1	(M=2) PTHR11071//PTHR11071:SF140 - PEPTIDYL-PROLYL CIS-TRANS ISOMERASE	C	26kDa	9.57356	6.00462	9.87543	6.20377	10.3127	1.88895	7.30984	0.445549
1421	Cre12.g544700.t1.1	Puf protein	O	87kDa	1.1967	6.00462	5.48635	7.09002	3.75006	2.83343	4.39353	0.499998
1422	Cre12.g545101.t1.1	(M=1) 1.17.1.4 - Xanthine dehydrogenase.	O	148kDa	45.4744	60.0462	51.5717	34.5639	46.8758	34.0012	45.4222	0.220627
1423	Cre12.g546050.t1.2	1-deoxy-D-xylulose 5-phosphate reductoisomerase, chloroplast precursor	C	50kDa	40.6876	37.0285	34.0154	12.4075	6.56261	6.61134	22.8855	0.699648
1424	Cre12.g546400.t1.2	Flagellar inner arm I1/f axonemal dynein, LC7b	O	11kDa	8.37687	8.00616	6.58362	9.74878	4.68758	5.66686	7.17831	0.261151
1425	Cre12.g546550.t1.1	Fe-assimilating protein	SP	38kDa	196.258	132.102	133.867	124.075	110.627	131.282	138.035	0.215741
1426	Cre12.g546700.t1.1	(M=1) PTHR23269 - RIBONUCLEOPROTEIN-RELATED	O	102kDa	10.7703	15.0115	15.3618	17.7251	19.6878	18.8895	16.241	0.201054
1427	Cre12.g546800.t1.1	(M=71) PF12499 - Pherophorin	SP	77kDa	32.3108	27.0208	31.8208	2.65876	0	0	15.6352	1.04195
1428	Cre12.g547302.t1.1	Not annotated	SP	109kDa	62.2282	52.04	44.9881	19.4976	17.8128	20.7785	36.2242	0.532512
1429	Cre12.g547700.t1.2	(M=3) PTHR12241:SF62 - PREDICTED PROTEIN	O	71kDa	0	3.00231	2.19454	0.886253	2.81255	0	1.48261	0.921704
1430	Cre12.g548000.t1.2	(M=1) PTHR13457 - BAP28	M	256kDa	0	10.0077	15.3618	134.71	102.189	106.726	61.4992	0.965357
1431	Cre12.g548400.t1.2	Light-harvesting protein of photosystem II	C	27kDa	5.98348	3.00231	6.58362	31.0189	33.7506	34.9456	19.2141	0.804782
1432	Cre12.g548900.t1.1	(M=1) PTHR22835 - ZINC FINGER FYVE DOMAIN CONTAINING PROTEIN	O	56kDa	3.59009	6.00462	4.38908	2.65876	0	0.944477	2.93117	0.757018
1433	Cre12.g549000.t1.2	Cell wall protein pherophorin-C4	SP	53kDa	8.37687	5.00385	7.68089	24.8151	24.3754	29.2788	16.5885	0.643834
1434	Cre12.g549100.t1.1	(M=3) KOG0147 - Transcriptional coactivator CAPER (RRM superfamily)	C	49kDa	1.1967	2.00154	4.38908	1.77251	2.81255	2.83343	2.50097	0.447177
1435	Cre12.g549550.t1.2	Beta tubulin 2	O	50kDa	544.496	435.335	263.345	273.852	309.38	300.344	354.459	0.315205
1436	Cre12.g549700.t1.2	(M=1) K11884 - RNA-binding protein PNO1	O	25kDa	5.98348	5.00385	4.38908	15.9526	14.0627	12.2782	9.61165	0.528051
1437	Cre12.g549750.t1.2	Casein kinase-related Ser/Thr kinase	O	38kDa	29.9174	29.0223	36.2099	39.8814	30.938	40.6125	34.4303	0.149745
1438	Cre12.g549852.t1.1	(M=2) KOG1611 - Predicted short chain-type dehydrogenase	O	27kDa	23.9339	23.0177	16.4591	9.74878	12.1877	5.66686	15.169	0.483225
1439	Cre12.g550700.t1.2	(M=1) K00601 - phosphoribosylglycinamide formyltransferase	C	32kDa	10.7703	10.0077	9.87543	15.9526	15.0003	4.72238	11.0548	0.366826
1440	Cre12.g550850.t1.2	Oxygen-evolving enhancer protein 2 of photosystem II	C	26kDa	46.6711	39.03	37.3072	86.8528	87.189	63.2799	60.055	0.37996
1441	Cre12.g551800.t1.2	(M=25) PF00293 - NUDIX domain	O	32kDa	29.9174	30.0231	23.0427	15.0663	14.0627	9.44477	20.2595	0.429557
1442	Cre12.g551900.t1.2	(M=1) KOG3377 - Uncharacterized conserved protein	O	16kDa	2.39339	1.00077	2.19454	0.886253	3.75006	1.88895	2.019	0.519678
1443	Cre12.g552100.t1.1	Not annotated	SP	26kDa	9.57356	13.01	6.58362	6.20377	2.81255	3.77791	6.99357	0.540592
1444	Cre12.g552200.t1.2	Starch phosphorylase	C	114kDa	100.522	106.082	98.7543	73.559	59.0635	59.502	82.9138	0.258797
1445	Cre12.g552300.t1.2	C-type lectin	SP	73kDa	15.557	12.0092	8.77816	8.86253	15.0003	12.2782	12.0809	0.239666
1446	Cre12.g553100.t1.1	(M=1) PTHR15598 - AUTOANTIGEN RCD8	M	145kDa	0	6.00462	8.77816	4.43126	4.68758	0.944477	4.14102	0.784181
1447	Cre12.g553250.t1.2	Phosphofructokinase	C	55kDa	8.37687	7.00539	8.77816	54.9477	56.2509	58.5576	32.3194	0.823457
1448	Cre12.g554100.t1.1	Not annotated	C	44kDa	32.3108	25.0192	8.77816	9.74878	8.43764	10.3892	15.7806	0.650574
1449	Cre12.g554350.t1.2	Not annotated	O	39kDa	21.5405	12.0092	14.2645	20.3838	15.9378	19.834	17.3283	0.220461
1450	Cre12.g554800.t1.2	Phosphoribulokinase	C	42kDa	112.489	113.087	113.019	162.184	207.191	194.562	150.422	0.290406
1451	Cre12.g555450.t1.2	(M=1) 2.7.1.140 - Inositol-tetrakisphosphate 5-kinase.	M	31kDa	10.7703	10.0077	8.77816	7.09002	7.50013	7.55581	8.61701	0.174474
1452	Cre12.g555951.t1.1	(M=1) 3.5.4.26 - Diaminohydroxyphosphoribosylaminopyrimidine deaminase.	O	14kDa	5.98348	4.00308	6.58362	6.20377	5.62509	3.77791	5.36282	0.220828
1453	Cre12.g556050.t1.2	Plastid ribosomal protein L9	C	22kDa	28.7207	38.0293	46.0854	47.8577	34.6881	53.8352	41.536	0.224652
1454	Cre12.g556100.t1.2	(M=1) PTHR22904:SF110 - PREDICTED PROTEIN	O	155kDa	7.18017	5.00385	8.77816	4.43126	5.62509	4.72238	5.95682	0.284159
1455	Cre12.g556600.t1.2	Glyceraldehyde 3-phosphate dehydrogenase, nonphosphorylating	O	53kDa	46.6711	49.0377	34.0154	47.8577	60.001	50.0573	47.94	0.173689
1456	Cre12.g557600.t1.1	Adenylate kinase	O	26kDa	0	3.00231	3.29181	23.0426	33.7506	20.7785	13.9776	0.985846
1457	Cre12.g558100.t1.2	Protein-/Histone-arginine N-methyltransferase	O	42kDa	35.9009	28.0216	35.1127	2.65876	2.81255	2.83343	17.89	0.938568
1458	Cre12.g558400.t1.1	(M=1) 2.4.2.29 - tRNA-guanine(34) transglycosylase.	C	49kDa	4.78678	14.0108	7.68089	5.31752	5.62509	2.83343	6.70908	0.581441
1459	Cre12.g558450.t1.2	Spermidine synthase	O	35kDa	9.57356	9.00693	5.48635	1.77251	2.81255	1.88895	5.09014	0.692029
1460	Cre12.g558650.t1.1	Eukaryotic translation initiation factor 2B subunit 4, eIF-2B delta subunit	O	70kDa	5.98348	5.00385	2.19454	17.7251	15.9378	14.1672	10.1686	0.643589
1461	Cre12.g558700.t1.2	Flagellar Associated Protein, nucleoside diphosphate kinase-like	O	42kDa	10.7703	7.00539	6.58362	2.65876	0	0	4.503	0.961991
1462	Cre12.g559250.t1.2	14-3-3 protein	O	30kDa	75.3918	66.0508	55.9608	43.4264	45.9383	45.3349	55.3505	0.235229
1463	Cre12.g560150.t1.2	Small Rab-related GTPase	O	23kDa	8.37687	4.00308	4.38908	3.54501	6.56261	2.83343	4.95168	0.423705
1464	Cre12.g560300.t1.2	(M=8) KOG4205 - RNA-binding protein musashi/mRNA cleavage and polyadenylation factor I complex, subunit HRP1	O	31kDa	14.3603	13.01	21.9454	10.635	15.0003	12.2782	14.5382	0.271309
1465	Cre12.g560450.t1.1	(M=18) KOG0978 - E3 ubiquitin ligase involved in syntaxin degradation	O	248kDa	22.7372	24.0185	9.87543	21.2701	16.8753	22.6674	19.574	0.27374
1466	Cre12.g560950.t1.2	Photosystem I reaction center subunit V	C	13kDa	8.37687	6.00462	7.68089	11.5213	9.37516	8.50029	8.57652	0.213548
1467	Cre13.g562450.t1.2	Importin beta, RAN-binding protein 7,8	SP	114kDa	44.2777	60.0462	35.1127	27.4738	15.0003	25.5009	34.5686	0.459063
1468	Cre13.g562550.t1.1	NADP adrenodoxin-like ferredoxin reductase	M	56kDa	9.57356	7.00539	10.9727	11.5213	12.1877	6.61134	9.64533	0.245013
1469	Cre13.g562850.t1.2	Thylakoid formation protein	C	29kDa	22.7372	12.0092	12.07	2.65876	6.56261	5.66686	10.2841	0.693814
1470	Cre13.g563500.t1.1	(M=5) PF01011 - PQQ enzyme repeat	SP	113kDa	26.3273	22.0169	26.3345	13.2938	6.56261	7.55581	17.0152	0.532952
1471	Cre13.g564250.t1.2	Eukaryotic translation initiation factor 3, subunit A	O	116kDa	95.7356	131.101	106.435	185.227	177.19	178.506	145.699	0.272498
1472	Cre13.g565450.t1.2	(M=1) 4.3.2.2 - Adenylosuccinate lyase.	C	58kDa	32.3108	27.0208	27.4318	46.9714	49.6883	49.1128	38.756	0.283068
1473	Cre13.g565550.t1.2	DNA-directed RNA polymerase II, 13.6 kDa polypeptide	O	13kDa	9.57356	8.00616	7.68089	7.09002	8.43764	8.50029	8.21476	0.102878
1474	Cre13.g565600.t1.1	(M=4) PTHR12756 - ATP/GTP-BINDING MOTIF CONTAINING PROTEIN RELATED	C	51kDa	4.78678	7.00539	8.77816	4.43126	6.56261	5.66686	6.20518	0.258219
1475	Cre13.g565750.t1.2	GTP-binding elongation factor	O	75kDa	2.39339	2.00154	2.19454	5.31752	1.87503	2.83343	2.76924	0.46689
1476	Cre13.g565800.t1.2	UDP-Glucose:protein transglucosylase	O	39kDa	98.129	115.089	137.159	177.251	185.628	218.174	155.238	0.29617
1477	Cre13.g565850.t1.1	Alpha subunit of COP-I complex	O	137kDa	87.3588	115.089	120.7	148.89	158.44	151.116	130.266	0.209904
1478	Cre13.g566000.t1.2	(M=2) 6.3.4.3 - Formate--tetrahydrofolate ligase.	O	68kDa	87.3588	101.078	86.6844	61.1514	69.3762	60.4465	77.6825	0.212411
1479	Cre13.g566050.t1.2	Small nuclear ribonucleoprotein SmG	O	9kDa	19.1471	17.0131	17.5563	11.5213	5.62509	17.9451	14.8013	0.352633
1480	Cre13.g566150.t1.2	(M=1) PTHR12029:SF7 - RRNA METHYLASE	O	61kDa	4.78678	10.0077	7.68089	12.4075	4.68758	10.3892	8.32662	0.379492
1481	Cre13.g566450.t1.2	(M=64) PTHR23257:SF99 - TGF-BETA-ACTIVATED KINASE 1	C	57kDa	1.1967	2.00154	4.38908	2.65876	4.68758	1.88895	2.80377	0.508069
1482	Cre13.g566650.t2.1	Not annotated	O	73kDa	22.7372	24.0185	20.8481	25.7013	21.5629	30.2233	24.1819	0.141925
1483	Cre13.g566700.t1.1	(M=1) K11094 - U2 small nuclear ribonucleoprotein B''	O	25kDa	20.3438	19.0146	21.9454	17.7251	14.0627	14.1672	17.8765	0.18086
1484	Cre13.g567450.t1.2	Histone H1	O	27kDa	23.9339	26.02	26.3345	29.2463	19.6878	29.2788	25.7502	0.14017
1485	Cre13.g567650.t1.1	(M=1) 3.4.14.2 - Dipeptidyl-peptidase II.	SP	60kDa	7.18017	8.00616	4.38908	1.77251	3.75006	0.944477	4.34041	0.651481
1486	Cre13.g567700.t1.2	(M=1) KOG1757 - Histone 2A	O	15kDa	9.57356	11.0085	7.68089	20.3838	36.5631	23.6119	18.137	0.60801
1487	Cre13.g567800.t1.2	Protein phosphatase 2A regulatory B subunit	C	58kDa	20.3438	21.0162	23.0427	24.8151	19.6878	18.8895	21.2992	0.104557
1488	Cre13.g567850.t1.2	(M=1) PTHR23237 - NUCLEOLAR PROTEIN FAMILY A MEMBER 1 (SNORNP PROTEIN GAR1)	O	22kDa	8.37687	11.0085	15.3618	31.0189	30.938	23.6119	20.0527	0.494452
1489	Cre13.g567950.t1.2	ADP-glucose pyrophosphorylase large subunit 1	C	56kDa	154.374	140.108	150.326	124.962	128.44	129.393	137.934	0.0893776
1490	Cre13.g568650.t1.2	Ribosomal protein S3a, component of cytosolic 80S ribosome and 40S small subunit	O	29kDa	78.9819	75.0577	71.3226	177.251	182.816	172.839	126.378	0.445414
1491	Cre13.g568900.t1.2	Ribosomal protein L17, component of cytosolic 80S ribosome and 60S large subunit	O	21kDa	22.7372	23.0177	21.9454	98.3741	68.4387	72.7247	51.2063	0.644516
1492	Cre13.g569200.t1.2	Subunit of the Signal Recognition Particle	O	55kDa	4.78678	6.00462	4.38908	9.74878	3.75006	2.83343	5.25213	0.465243
1493	Cre13.g570700.t1.1	(M=1) PF00187 - Chitin recognition protein	SP	69kDa	8.37687	5.00385	4.38908	3.54501	2.81255	4.72238	4.80829	0.400424
1494	Cre13.g571300.t1.2	Not annotated	C	31kDa	2.39339	9.00693	4.38908	3.54501	1.87503	3.77791	4.16456	0.611356
1495	Cre13.g571650.t1.2	DNA-directed RNA polymerases I/II/III subunit	O	9kDa	2.39339	1.00077	2.19454	1.77251	0.937516	0	1.38312	0.653784
1496	Cre13.g572700.t1.2	Intraflagellar transport protein 144	O	151kDa	16.7537	25.0192	34.0154	81.5353	72.1887	72.7247	50.3728	0.560603
1497	Cre13.g572900.t1.1	Oligopeptidase A	C	86kDa	69.4083	51.0393	32.9181	14.18	12.1877	14.1672	32.3168	0.73098
1498	Cre13.g573150.t1.1	(M=2) PTHR12103 - CYTOSOLIC PURINE 5-NUCLEOTIDASE-RELATED	C	80kDa	19.1471	18.0139	16.4591	11.5213	8.43764	14.1672	14.6244	0.279308
1499	Cre13.g573250.t1.2	(M=12) KOG1530 - Rhodanese-related sulfurtransferase	C	26kDa	11.967	9.00693	17.5563	6.20377	7.50013	3.77791	9.33534	0.521879
1500	Cre13.g573351.t1.2	(M=1) K02960 - small subunit ribosomal protein S16e	O	16kDa	22.7372	31.0239	26.3345	54.0614	61.876	72.7247	44.793	0.465589
1501	Cre13.g573450.t1.2	(M=1) KOG1896 - mRNA cleavage and polyadenylation factor II complex, subunit CFT1 (CPSF subunit)	SP	188kDa	0	6.00462	14.2645	4.43126	0.937516	3.77791	4.90264	1.04047
1502	Cre13.g573800.t1.2	(M=2) 2.7.1.48 - Uridine kinase.	SP	49kDa	7.18017	16.0123	13.1672	6.20377	6.56261	6.61134	9.28958	0.453687
1503	Cre13.g575900.t1.2	(M=1) PF04959 - Arsenite-resistance protein 2	O	75kDa	5.98348	6.00462	7.68089	4.43126	5.62509	5.66686	5.8987	0.177425
1504	Cre13.g576400.t1.2	Branched-chain amino-acid transaminase	C	45kDa	0	4.00308	3.29181	39.8814	37.5006	44.3904	21.5112	0.979063
1505	Cre13.g577100.t1.2	Acyl-carrier protein	C	12kDa	16.7537	14.0108	10.9727	10.635	10.3127	5.66686	11.392	0.329144
1506	Cre13.g577900.t1.2	Not annotated	O	16kDa	11.967	15.0115	18.6536	5.31752	3.75006	0	9.11661	0.79125
1507	Cre13.g578150.t1.2	Regulator of ribonuclease activity	O	19kDa	3.59009	4.00308	4.38908	6.20377	15.9378	0.944477	5.84471	0.894304
1508	Cre13.g578451.t1.1	(M=2) 6.1.1.4 - Leucine--tRNA ligase.	C	105kDa	46.6711	69.0531	34.0154	11.5213	11.2502	4.72238	29.5389	0.849706
1509	Cre13.g578650.t1.1	Similar to complex I intermediate-associated protein 30	C	66kDa	33.5075	37.0285	30.7236	6.20377	5.62509	3.77791	19.4777	0.810439
1510	Cre13.g578750.t1.2	PsbA translation factor	C	47kDa	27.524	20.0154	21.9454	19.4976	23.4379	15.1116	21.2553	0.196145
1511	Cre13.g579582.t1.1	(M=4) PF03423 - Carbohydrate binding domain (family 25)	O	44kDa	5.98348	5.00385	8.77816	19.4976	15.9378	14.1672	11.5613	0.505515
1512	Cre13.g579598.t1.1	(M=4) 2.4.1.21 - Starch synthase.	O	46kDa	2.39339	5.00385	6.58362	7.09002	5.62509	4.72238	5.23639	0.3173
1513	Cre13.g579901.t1.1	(M=7) PTHR22939:SF1 - SERINE ENDOPEPTIDASE DEGP2	O	71kDa	11.967	11.0085	10.9727	23.0426	25.3129	23.6119	17.6526	0.396006
1514	Cre13.g580850.t2.1	Not annotated	C	19kDa	32.3108	37.0285	32.9181	45.1989	38.4381	61.391	41.2142	0.264973
1515	Cre13.g581450.t1.2	26S proteasome regulatory subunit	O	43kDa	25.1306	30.0231	30.7236	37.2226	22.5004	26.4453	28.6743	0.181036
1516	Cre13.g581650.t1.2	Plastid ribosomal protein L7/L12	C	17kDa	51.4579	77.0593	81.198	59.3789	66.5636	75.5581	68.536	0.16785
1517	Cre13.g582800.t1.2	(M=1) PF02655 - ATP-grasp domain	O	67kDa	29.9174	21.0162	27.4318	3.54501	0	1.88895	13.9665	0.9791
1518	Cre13.g583550.t1.2	Vesicle inducing protein in plastids 1	C	32kDa	14.3603	27.0208	29.6263	17.7251	23.4379	18.8895	21.8433	0.2682
1519	Cre13.g584200.t1.2	(M=1) PF03595 - Voltage-dependent anion channel	O	105kDa	9.57356	6.00462	5.48635	25.7013	25.3129	26.4453	16.4207	0.63325
1520	Cre13.g584400.t1.2	Flagellar Associated Protein	O	102kDa	4.78678	3.00231	4.38908	6.20377	9.37516	10.3892	6.35772	0.461176
1521	Cre13.g585000.t3.1	Not annotated	SP	46kDa	84.9654	42.0323	47.1826	27.4738	19.6878	23.6119	40.8257	0.591079
1522	Cre13.g585150.t1.2	Eukaryotic translation initiation factor 6	O	26kDa	7.18017	13.01	7.68089	17.7251	11.2502	11.3337	11.3633	0.339137
1523	Cre13.g586350.t1.1	(M=1) PF00561//PF00875 - alpha/beta hydrolase fold // DNA photolyase	M	83kDa	13.1636	14.0108	8.77816	4.43126	4.68758	8.50029	8.92862	0.454067
1524	Cre13.g586916.t1.1	(M=1) KOG0126 - Predicted RNA-binding protein (RRM superfamily)	O	34kDa	3.59009	4.00308	7.68089	6.20377	5.62509	4.72238	5.30422	0.286297
1525	Cre13.g587050.t1.2	Eukaryotic release factor	O	49kDa	17.9504	21.0162	16.4591	28.3601	29.063	37.7791	25.1046	0.323387
1526	Cre13.g587750.t1.2	Component of oligomeric golgi complex	O	74kDa	0	2.00154	3.29181	6.20377	2.81255	4.72238	3.17201	0.678653
1527	Cre13.g588100.t1.2	Peptidyl-prolyl cis-trans isomerase, cyclophilin-type	O	29kDa	16.7537	13.01	16.4591	2.65876	0	0	8.14693	0.996712
1528	Cre13.g589450.t1.2	(M=2) PF08487 - Vault protein inter-alpha-trypsin domain	O	107kDa	39.4909	36.0277	62.5444	16.8388	10.3127	11.3337	29.4247	0.695291
1529	Cre13.g591400.t1.1	(M=1) PTHR12280:SF10 - PANTOTHENATE KINASE 4	O	122kDa	2.39339	3.00231	3.29181	10.635	6.56261	11.3337	6.20315	0.642125
1530	Cre13.g591900.t1.2	(M=1) 3.1.4.4 - Phospholipase D.	M	25kDa	7.18017	4.00308	9.87543	18.6113	19.6878	14.1672	12.2542	0.514585
1531	Cre13.g592150.t1.2	DEAD/DEAH box helicase, possible nuclear pre-mRNA splicing factor	C	103kDa	5.98348	8.00616	10.9727	9.74878	11.2502	13.2227	9.864	0.260268
1532	Cre13.g592450.t1.2	Epsilon subunit of COP-I complex	O	32kDa	16.7537	18.0139	26.3345	20.3838	10.3127	13.2227	17.5035	0.320281
1533	Cre13.g602350.t1.2	(M=1) 4.1.1.48 - Indole-3-glycerol-phosphate synthase.	C	37kDa	11.967	10.0077	14.2645	1.77251	0.937516	2.83343	6.96377	0.832196
1534	Cre13.g603000.t1.2	3',5'-cyclic-nucleotide phosphodiesterase	O	55kDa	17.9504	12.0092	18.6536	3.54501	1.87503	1.88895	9.32038	0.848665
1535	Cre13.g603700.t1.2	Actin	O	42kDa	112.489	119.092	113.019	63.8102	52.5009	56.6686	86.2633	0.36663
1536	Cre13.g603900.t1.2	(M=1) K01890 - phenylalanyl-tRNA synthetase beta chain	O	69kDa	22.7372	26.02	10.9727	25.7013	27.188	21.723	22.3904	0.266541
1537	Cre13.g604650.t2.1	Not annotated	O	41kDa	87.3588	91.07	77.9062	52.2889	68.4387	74.6137	75.2794	0.18578
1538	Cre13.g605150.t1.2	Mn superoxide dismutase	M	25kDa	11.967	6.00462	7.68089	16.8388	17.8128	15.1116	12.5693	0.389012
1539	Cre13.g605200.t2.1	(M=48) PF05548 - Gametolysin peptidase M11	SP	77kDa	38.2943	23.0177	28.529	35.4501	42.1882	47.2238	35.7839	0.248042
1540	Cre13.g605650.t1.2	(M=1) 1.2.1.8 - Betaine-aldehyde dehydrogenase.	O	53kDa	10.7703	9.00693	0	5.31752	9.37516	1.88895	6.0598	0.725097
1541	Cre13.g607300.t1.2	Mitogen-Activated Protein Kinase	O	49kDa	2.39339	5.00385	8.77816	12.4075	19.6878	15.1116	10.5637	0.610836
1542	Cre13.g608000.t1.2	Predicted protein	M	33kDa	16.7537	15.0115	15.3618	6.20377	4.68758	1.88895	9.98456	0.64582
1543	Cre14.g608700.t1.2	(M=1) PTHR11751:SF15 - L-KYNURENINE/ALPHA-AMINOADIPATE AMINOTRANSFERASE	M	64kDa	11.967	14.0108	4.38908	1.77251	1.87503	0.944477	5.82647	0.978856
1544	Cre14.g609700.t1.1	(M=9) PF03351 - DOMON domain	SP	62kDa	7.18017	5.00385	4.38908	2.65876	0	3.77791	3.83496	0.627529
1545	Cre14.g609850.t1.2	Not annotated	SP	32kDa	10.7703	6.00462	8.77816	3.54501	4.68758	5.66686	6.57542	0.410042
1546	Cre14.g610501.t1.1	(M=5) KOG1205 - Predicted dehydrogenase	C	40kDa	2.39339	3.00231	3.29181	24.8151	20.6253	17.9451	12.0122	0.851457
1547	Cre14.g610950.t1.2	20S proteasome beta subunit D, type 2	O	21kDa	19.1471	18.0139	14.2645	22.1563	19.6878	16.0561	18.221	0.15304
1548	Cre14.g611150.t1.2	(M=1) PTHR10701 - SMALL NUCLEAR RIBONUCLEOPROTEIN-ASSOCIATED PROTEIN B AND N	O	28kDa	15.557	21.0162	24.1399	23.0426	10.3127	17.9451	18.6689	0.277925
1549	Cre14.g611200.t1.2	(M=4) PTHR13068 - CGI-12 PROTEIN-RELATED	C	22kDa	7.18017	11.0085	9.87543	7.97628	7.50013	11.3337	9.1457	0.199999
1550	Cre14.g612000.t1.2	(M=1) PTHR24360//PTHR24360:SF96 - MAPKK/MEKK	O	149kDa	1.1967	6.00462	6.58362	3.54501	7.50013	3.77791	4.768	0.492047
1551	Cre14.g612450.t1.2	Plastid ribosomal protein L15	C	26kDa	22.7372	41.0316	42.7935	81.5353	89.064	71.7802	58.157	0.453061
1552	Cre14.g612633.t1.1	(M=50) KOG2302 - T-type voltage-gated Ca2+ channel, pore-forming alpha1I subunit	O	1029kDa	23.9339	26.02	31.8208	17.7251	19.6878	13.2227	22.0684	0.29851
1553	Cre14.g612700.t1.2	Flagellar Associated Protein	O	177kDa	5.98348	11.0085	7.68089	3.54501	4.68758	1.88895	5.79906	0.557807
1554	Cre14.g613850.t1.1	(M=2) PTHR23355:SF13 - MITOTIC CONTROL PROTEIN DIS3	O	84kDa	1.1967	2.00154	4.38908	2.65876	4.68758	2.83343	2.96118	0.457122
1555	Cre14.g613950.t1.2	(M=1) PTHR19229//PTHR19229:SF72 - ATP-BINDING CASSETTE TRANSPORTER SUBFAMILY A (ABCA) // SUBFAMILY NOT NAMED	SP	112kDa	2.39339	2.00154	1.09727	2.65876	2.81255	2.83343	2.29949	0.289795
1556	Cre14.g614300.t1.2	(M=1) 1.1.1.205 - IMP dehydrogenase.	O	54kDa	63.4249	79.0608	77.9062	116.099	123.752	113.337	95.5967	0.262527
1557	Cre14.g614500.t1.1	(M=56) PF00651 - BTB/POZ domain	O	69kDa	0	0	3.29181	0.886253	1.87503	0.944477	1.16626	1.07562
1558	Cre14.g614850.t1.1	Flagellar Associated Protein with ankyrin repeats	O	214kDa	21.5405	23.0177	3.29181	34.5639	39.3757	40.6125	27.067	0.52337
1559	Cre14.g614900.t2.1	Not annotated	O	89kDa	77.7852	64.0493	43.8908	38.9951	46.8758	51.0017	53.7663	0.269972
1560	Cre14.g615000.t1.1	(M=4) PTHR10173:SF0 - PEPTIDE METHIONINE SULFOXIDE REDUCTASE	C	19kDa	7.18017	7.00539	10.9727	1.77251	0	1.88895	4.80329	0.879891
1561	Cre14.g615950.t1.1	(M=2) K03235 - elongation factor EF-3	O	116kDa	58.6381	64.0493	57.0581	59.3789	49.6883	47.2238	56.0061	0.113249
1562	Cre14.g616650.t1.2	Not annotated	SP	105kDa	13.1636	11.0085	8.77816	29.2463	21.5629	25.5009	18.2101	0.461079
1563	Cre14.g616700.t1.1	Not annotated	SP	105kDa	104.113	84.0647	104.241	155.094	148.127	167.172	127.135	0.26638
1564	Cre14.g617450.t1.2	Heat shock protein 22E	C	25kDa	17.9504	23.0177	24.1399	3.54501	2.81255	0.944477	12.0684	0.894188
1565	Cre14.g617600.t1.2	DegP-type protease	C	66kDa	44.2777	50.0385	39.5017	19.4976	25.3129	21.723	33.3919	0.385246
1566	Cre14.g617900.t1.2	Ribosomal protein L35, component of cytosolic 80S ribosome and 60S large subunit	O	15kDa	4.78678	7.00539	6.58362	12.4075	17.8128	13.2227	10.3031	0.484293
1567	Cre14.g619100.t1.2	Inactive subunit of chloroplast ClpP complex	C	46kDa	39.4909	38.0293	42.7935	47.8577	41.2507	38.7235	41.3576	0.0877312
1568	Cre14.g619166.t1.1	(M=1) PTHR24054//PTHR24054:SF37 - CASEIN KINASE II SUBUNIT ALPHA	O	36kDa	20.3438	31.0239	21.9454	23.9288	11.2502	16.0561	20.758	0.326399
1569	Cre14.g619550.t1.2	20S proteasome alpha subunit G	O	27kDa	21.5405	27.0208	21.9454	31.0189	33.7506	24.5564	26.6388	0.185632
1570	Cre14.g620600.t1.2	Cell wall protein pherophorin-C2	SP	52kDa	122.063	58.0446	74.6144	192.317	218.441	233.286	149.794	0.502512
1571	Cre14.g620702.t1.1	(M=71) PF12499 - Pherophorin	SP	52kDa	8.37687	5.00385	6.58362	20.3838	13.1252	26.4453	13.3198	0.638088
1572	Cre14.g621000.t1.2	(M=1) K12869 - crooked neck	O	97kDa	9.57356	17.0131	21.9454	28.3601	28.1255	24.5564	21.5957	0.335717
1573	Cre14.g621450.t1.2	Ribosomal protein L5, component of cytosolic 80S ribosome and 60S large subunit	O	34kDa	53.8513	61.047	63.6417	149.777	107.814	148.283	97.4023	0.454491
1574	Cre14.g621650.t1.1	(M=1) 2.3.1.39 - [Acyl-carrier-protein] S-malonyltransferase.	C	37kDa	23.9339	32.0246	30.7236	16.8388	8.43764	10.3892	20.3913	0.495378
1575	Cre14.g623900.t1.1	Not annotated	O	78kDa	0	2.00154	3.29181	0.886253	1.87503	0	1.34244	0.961515
1576	Cre14.g624950.t1.1	Flagellar inner arm dynein 1 heavy chain beta	O	511kDa	44.2777	75.0577	64.739	88.6253	75.0013	81.225	71.4877	0.216665
1577	Cre14.g625400.t1.1	26S proteasome regulatory subunit	O	48kDa	57.4414	68.0523	66.9335	87.739	95.6266	104.837	80.105	0.233097
1578	Cre14.g625802.t1.1	(M=1) PTHR23163 - RING FINGER PROTEIN-RELATED	O	98kDa	5.98348	7.00539	10.9727	9.74878	4.68758	5.66686	7.34413	0.337869
1579	Cre14.g625850.t1.1	(M=48) PF05548 - Gametolysin peptidase M11	O	86kDa	15.557	11.0085	8.77816	15.9526	16.8753	15.1116	13.8805	0.232045
1580	Cre14.g626500.t1.2	(M=1) PTHR22847:SF101 - PREDICTED PROTEIN	O	63kDa	0	2.00154	3.29181	1.77251	2.81255	1.88895	1.96123	0.576151
1581	Cre14.g626900.t1.2	(M=1) 5.4.2.8 - Phosphomannomutase.	O	28kDa	39.4909	37.0285	32.9181	6.20377	9.37516	0.944477	20.9935	0.82426
1582	Cre14.g627488.t1.1	(M=1) PTHR11659 - GLUTAMYL-TRNA(GLN) AMIDOTRANSFERASE SUBUNIT B (MITOCHONDRIAL AND PROKARYOTIC) PET112-RELATED	O	25kDa	4.78678	5.00385	5.48635	0.886253	1.87503	0	3.00638	0.788867
1583	Cre14.g627576.t1.1	(M=3) PTHR10676:SF136 - DYNEIN HEAVY CHAIN 6, AXONEMAL-RELATED	C	468kDa	15.557	28.0216	16.4591	73.559	50.6259	58.5576	40.4633	0.592854
1584	Cre14.g627850.t1.2	(M=2) 1.3.1.26 - Transferred entry: 1.17.1.8.	C	33kDa	28.7207	19.0146	43.8908	14.18	16.8753	16.0561	23.1229	0.492511
1585	Cre14.g627900.t1.2	(M=1) KOG3485 - Uncharacterized conserved protein	O	11kDa	4.78678	7.00539	4.38908	7.09002	1.87503	5.66686	5.13553	0.378667
1586	Cre14.g628100.t1.2	Putative hnRNP splicing factor	O	56kDa	19.1471	19.0146	27.4318	23.0426	23.4379	17.9451	21.6698	0.167022
1587	Cre14.g628350.t1.2	(M=1) PTHR11599//PTHR11599:SF38 - PROTEASOME SUBUNIT ALPHA/BETA // SUBFAMILY NOT NAMED	M	26kDa	4.78678	2.00154	3.29181	4.43126	1.87503	0	2.73107	0.658162
1588	Cre14.g628702.t1.1	(M=1) KOG1851 - Uncharacterized conserved protein	O	269kDa	40.6876	54.0416	47.1826	20.3838	22.5004	17.9451	33.7902	0.457577
1589	Cre14.g629050.t1.2	(M=1) PF02298 - Plastocyanin-like domain	SP	27kDa	5.98348	4.00308	2.19454	9.74878	14.0627	11.3337	7.88772	0.579863
1590	Cre14.g629550.t1.2	(M=1) PTHR13452 - THUMP DOMAIN CONTAINING PROTEIN 1-RELATED	O	40kDa	28.7207	33.0254	29.6263	7.97628	4.68758	6.61134	18.4413	0.720248
1591	Cre14.g630100.t1.2	Ribosomal protein L13, component of cytosolic 80S ribosome and 60S large subunit	O	24kDa	72.9984	77.0593	63.6417	130.279	159.378	133.171	106.088	0.374629
1592	Cre14.g630301.t1.1	(M=3) PF01985 - CRS1 / YhbY (CRM) domain	M	109kDa	0	10.0077	9.87543	5.31752	4.68758	4.72238	5.76844	0.651322
1593	Cre14.g630847.t1.1	(M=3) PTHR10683 - TRANSALDOLASE	C	42kDa	43.081	41.0316	49.3772	52.2889	45.0008	53.8352	47.4358	0.109208
1594	Cre14.g631100.t1.1	Cysteine endopeptidase	SP	252kDa	39.4909	30.0231	27.4318	2.65876	0	0	16.6008	1.0664
1595	Cre14.g631200.t1.2	Flagellar Associated Protein	M	82kDa	2.39339	1.00077	4.38908	1.77251	0	0	1.59262	1.04755
1596	Cre14.g631300.t1.2	(M=21) PF01822 - WSC domain	M	175kDa	4.78678	4.00308	1.09727	4.43126	2.81255	6.61134	3.95705	0.472094
1597	Cre14.g632450.t1.1	(M=2) PTHR21131 - SERINE-TYPE ENDOPEPTIDASE INHIBITOR	SP	105kDa	0	1.00077	2.19454	32.7914	24.3754	21.723	13.6808	1.04612
1598	Cre14.g632775.t1.1	(M=1) K03035 - 26S proteasome regulatory subunit N5	O	54kDa	51.4579	48.0369	51.5717	57.6064	60.9385	59.502	54.8523	0.0947232
1599	Cre14.g632950.t1.2	Component of CCR4-NOT transcriptional regulator complex	O	243kDa	28.7207	38.0293	47.1826	54.9477	49.6883	33.0567	41.9375	0.244496
1600	Cre14.g633100.t1.2	(M=1) PF12070 - Protein of unknown function (DUF3550/UPF0682)	C	84kDa	5.98348	10.0077	7.68089	0	3.75006	0	4.57036	0.895142
1601	Cre14.g633650.t1.1	Splicing factor, component of the U4/U6-U5 snRNP complex	O	103kDa	4.78678	8.00616	13.1672	25.7013	18.7503	15.1116	14.2539	0.526722
1602	Cre14.g633750.t1.1	Importin beta-3 homolog	SP	122kDa	99.3257	93.0716	82.2953	33.6776	31.8755	31.1677	61.9022	0.532401
1603	Cre15.g635067.t1.1	Not annotated	SP	87kDa	19.1471	17.0131	17.5563	27.4738	31.8755	32.1122	24.1964	0.294308
1604	Cre15.g635600.t1.2	(M=1) K03626 - nascent polypeptide-associated complex subunit alpha	O	21kDa	27.524	29.0223	35.1127	23.0426	24.3754	17.0006	26.0129	0.235016
1605	Cre15.g635650.t1.2	(M=1) PTHR15683 - SCAFFOLD ATTACHMENT FACTOR B-RELATED	C	281kDa	0	5.00385	15.3618	134.71	116.252	111.448	63.796	0.989474
1606	Cre15.g636750.t1.2	(M=9) 2.5.1.18 - Glutathione transferase.	O	23kDa	2.39339	5.00385	3.29181	0	1.87503	0	2.09401	0.926234
1607	Cre15.g636800.t1.1	(M=5) KOG0867 - Glutathione S-transferase	O	23kDa	3.59009	1.00077	3.29181	1.77251	0	0	1.6092	0.9759
1608	Cre15.g637249.t1.1	Not annotated	M	219kDa	1.1967	7.00539	2.19454	7.97628	8.43764	6.61134	5.57031	0.554362
1609	Cre15.g638400.t1.2	(M=8) PF00582 - Universal stress protein family	C	18kDa	8.37687	8.00616	5.48635	2.65876	0	0.944477	4.24544	0.843964
1610	Cre15.g638450.t1.2	(M=33) PF08373 - RAP domain	C	81kDa	1.1967	2.00154	8.77816	1.77251	0.937516	1.88895	2.76256	1.07738
1611	Cre15.g638550.t1.1	RAP-domain containing protein	M	110kDa	0	4.00308	6.58362	3.54501	0.937516	0	2.51154	1.05295
1612	Cre15.g638954.t1.1	(M=33) PF08373 - RAP domain	C	146kDa	14.3603	18.0139	29.6263	20.3838	25.3129	21.723	21.57	0.249633
1613	Cre15.g639650.t1.1	Not annotated	M	76kDa	1.1967	4.00308	6.58362	6.20377	11.2502	4.72238	5.65996	0.590991
1614	Cre15.g639700.t1.1	Not annotated	C	81kDa	16.7537	11.0085	19.7509	11.5213	6.56261	9.44477	12.507	0.389144
1615	Cre15.g640250.t1.2	(M=1) K07562 - nonsense-mediated mRNA decay protein 3	O	67kDa	13.1636	14.0108	21.9454	40.7676	36.5631	34.0012	26.742	0.447276
1616	Cre15.g640350.t1.2	Not annotated	C	86kDa	0	3.00231	5.48635	3.54501	1.87503	0	2.31812	0.924306
1617	Cre15.g640400.t1.1	Not annotated	C	87kDa	0	6.00462	3.29181	8.86253	6.56261	7.55581	5.37956	0.599218
1618	Cre15.g640450.t1.2	Not annotated	C	87kDa	4.78678	8.00616	13.1672	1.77251	0	1.88895	4.93694	0.995851
1619	Cre15.g641000.t1.2	(M=1) PTHR23138//PTHR23138:SF52 - RAN BINDING PROTEIN // SUBFAMILY NOT NAMED	O	48kDa	3.59009	4.00308	7.68089	2.65876	2.81255	0.944477	3.61497	0.623151
1620	Cre15.g641600.t1.2	(M=1) PF09996 - Uncharacterized protein conserved in bacteria (DUF2237)	O	16kDa	5.98348	3.00231	4.38908	1.77251	4.68758	0	3.30583	0.657527
1621	Cre15.g642050.t1.2	(M=1) PTHR14387 - THADA/DEATH RECEPTOR INTERACTING PROTEIN	SP	145kDa	0	3.00231	1.09727	1.77251	0	1.88895	1.29351	0.907443
1622	Cre15.g643550.t1.2	Pyridoxin biosynthesis protein	O	32kDa	40.6876	42.0323	42.7935	36.3364	47.8133	39.668	41.5552	0.0916188
1623	Cre15.g643600.t1.2	Iron-sulfur cluster assembly protein	C	59kDa	32.3108	34.0262	18.6536	4.43126	4.68758	2.83343	16.1571	0.889631
1624	Cre16.g648000.t1.2	Not annotated	C	39kDa	2.39339	6.00462	4.38908	5.31752	0	0.944477	3.17485	0.768152
1625	Cre16.g649350.t1.1	Not annotated	M	41kDa	0	1.00077	2.19454	13.2938	6.56261	12.2782	5.88832	0.985384
1626	Cre16.g649400.t1.2	Putative rRNA (guanine-N2-)-methyltransferase	M	70kDa	0	1.00077	2.19454	0.886253	2.81255	2.83343	1.62126	0.717772
1627	Cre16.g649600.t1.2	Puf protein	O	86kDa	8.37687	11.0085	7.68089	4.43126	5.62509	2.83343	6.65934	0.44333
1628	Cre16.g650550.t1.2	Flagellar Associated Protein, nucleoside diphosphate kinase-like	O	17kDa	19.1471	15.0115	9.87543	12.4075	13.1252	39.668	18.2058	0.601973
1629	Cre16.g650600.t1.2	Mastigoneme-like flagellar protein	SP	205kDa	179.504	157.121	130.575	232.198	240.942	256.898	199.54	0.255809
1630	Cre16.g651500.t1.2	(M=1) K12180 - COP9 signalosome complex subunit 7	O	31kDa	7.18017	9.00693	7.68089	0	2.81255	0.944477	4.60417	0.831534
1631	Cre16.g651550.t1.2	Mitochondrial transcription termination factor	C	26kDa	26.3273	28.0216	35.1127	19.4976	19.6878	14.1672	23.8023	0.314617
1632	Cre16.g651750.t1.2	(M=2) 6.1.1.5 - Isoleucine--tRNA ligase.	O	130kDa	112.489	120.092	94.3653	54.0614	47.8133	41.557	78.3964	0.44336
1633	Cre16.g651923.t1.2	(M=1) K09835 - prolycopene isomerase	C	67kDa	2.39339	6.00462	6.58362	33.6776	40.3132	30.2233	19.8659	0.839284
1634	Cre16.g652100.t1.2	(M=1) PTHR10804:SF9 - METHIONINE AMINOPEPTIDASE 2	O	55kDa	8.37687	9.00693	10.9727	7.97628	3.75006	7.55581	7.93978	0.299274
1635	Cre16.g652550.t1.2	Plastid ribosomal protein L24	C	18kDa	27.524	23.0177	17.5563	48.7439	35.6256	49.1128	33.5967	0.394962
1636	Cre16.g653300.t1.2	Not annotated	O	90kDa	7.18017	3.00231	3.29181	3.54501	5.62509	3.77791	4.40372	0.373543
1637	Cre16.g653350.t1.2	(M=1) PF03331 - UDP-3-O-acyl N-acetylglycosamine deacetylase	M	66kDa	2.39339	7.00539	6.58362	68.2415	56.2509	66.1134	34.4314	0.934551
1638	Cre16.g653700.t1.1	(M=1) PTHR10972:SF8 - OXYSTEROL-BINDING PROTEIN-RELATED	M	127kDa	3.59009	5.00385	6.58362	4.43126	7.50013	5.66686	5.46263	0.261853
1639	Cre16.g654500.t1.1	Eukaryotic translation initiation factor 3, subunit F	C	32kDa	47.8678	49.0377	57.0581	56.7202	34.6881	49.1128	49.0808	0.16568
1640	Cre16.g654700.t1.1	(M=6) KOG0956 - PHD finger protein AF10	SP	280kDa	11.967	8.00616	7.68089	14.18	13.1252	17.9451	12.1507	0.32051
1641	Cre16.g656250.t1.1	U1 small nuclear ribonucleoprotein	O	46kDa	4.78678	6.00462	7.68089	6.20377	8.43764	3.77791	6.1486	0.282506
1642	Cre16.g656300.t1.1	Dihydrodipicolinate reductase	O	33kDa	15.557	14.0108	16.4591	2.65876	3.75006	1.88895	9.05411	0.768481
1643	Cre16.g656400.t1.2	UDP-sulfoquinovose synthase	C	53kDa	32.3108	37.0285	35.1127	49.6302	35.6256	32.1122	36.97	0.17565
1644	Cre16.g657200.t1.1	(M=18) PF07250 - Glyoxal oxidase N-terminus	SP	61kDa	14.3603	11.0085	15.3618	15.9526	14.0627	11.3337	13.6799	0.150679
1645	Cre16.g657250.t1.2	Glyoxal or galactose oxidase	SP	61kDa	52.6546	35.0269	55.9608	78.8765	75.9388	105.781	67.3732	0.36803
1646	Cre16.g657350.t1.2	(M=7) K14498 - serine/threonine-protein kinase SRK2	C	46kDa	1.1967	1.00077	3.29181	10.635	12.1877	16.0561	7.39469	0.865114
1647	Cre16.g657550.t1.1	(M=1) KOG2395 - Protein involved in vacuole import and degradation	O	64kDa	16.7537	18.0139	21.9454	22.1563	22.5004	12.2782	18.9413	0.213894
1648	Cre16.g658075.t1.1	(M=1) 3.6.1.13 - ADP-ribose diphosphatase.	O	25kDa	10.7703	8.00616	8.77816	2.65876	1.87503	0	5.34806	0.819864
1649	Cre16.g658200.t1.1	(M=48) KOG4462 - WASP-interacting protein VRP1/WIP, contains WH2 domain	M	545kDa	0	1.00077	5.48635	6.20377	4.68758	0.944477	3.05382	0.884728
1650	Cre16.g658450.t1.2	(M=2) PTHR11649:SF5 - GTP-BINDING PROTEIN ENGA	O	33kDa	3.59009	5.00385	4.38908	8.86253	4.68758	6.61134	5.52408	0.346571
1651	Cre16.g658650.t1.1	Myosin heavy chain, class XI	O	183kDa	35.9009	42.0323	64.739	33.6776	37.5006	32.1122	40.9938	0.295854
1652	Cre16.g659050.t1.1	(M=1) PF01188 - Mandelate racemase / muconate lactonizing enzyme, C-terminal domain	C	281kDa	1.1967	3.00231	4.38908	10.635	3.75006	4.72238	4.61593	0.694179
1653	Cre16.g659150.t1.1	(M=7) KOG4207 - Predicted splicing factor, SR protein superfamily	O	92kDa	2.39339	2.00154	5.48635	12.4075	13.1252	7.55581	7.16164	0.670844
1654	Cre16.g659600.t1.1	(M=1) PTHR14428 - NUCLEOLAR COMPLEX PROTEIN 3	O	110kDa	2.39339	8.00616	10.9727	18.6113	15.9378	17.0006	12.1537	0.511689
1655	Cre16.g659850.t1.2	Shikimate kinase-related protein	C	27kDa	22.7372	14.0108	26.3345	14.18	15.0003	4.72238	16.1642	0.469102
1656	Cre16.g659950.t1.1	Plastid ribosomal protein S5	C	72kDa	87.3588	117.09	150.326	86.8528	62.8136	74.6137	96.5091	0.331303
1657	Cre16.g660150.t1.2	(M=1) K02969 - small subunit ribosomal protein S20e	O	13kDa	28.7207	25.0192	18.6536	47.8577	47.8133	57.6131	37.6129	0.41293
1658	Cre16.g660390.t2.1	Not annotated	SP	127kDa	0	3.00231	1.09727	2.65876	0.937516	0	1.28264	1.00418
1659	Cre16.g661050.t1.2	Ribosomal protein, L34e superfamily, component of cytosolic 80S ribosome and 60S large subunit	O	14kDa	10.7703	11.0085	7.68089	33.6776	26.2504	34.0012	20.5648	0.590794
1660	Cre16.g662000.t1.2	(M=3) KOG0342 - ATP-dependent RNA helicase pitchoune	O	69kDa	5.98348	11.0085	12.07	33.6776	30.0005	34.0012	21.1235	0.604679
1661	Cre16.g662250.t1.1	(M=1) PTHR12106 - SORTILIN RELATED	SP	93kDa	1.1967	1.00077	3.29181	5.31752	7.50013	5.66686	3.99563	0.653788
1662	Cre16.g662300.t1.2	U6 snRNA-associated Sm-like small nuclear riboprotein LSm3	O	11kDa	2.39339	7.00539	5.48635	4.43126	4.68758	5.66686	4.94514	0.311971
1663	Cre16.g662800.t1.2	Splicing factor, component of the U4/U6-U5 snRNP complex	O	44kDa	2.39339	4.00308	5.48635	9.74878	9.37516	4.72238	5.95486	0.499994
1664	Cre16.g662902.t1.1	(M=1) PTHR10233:SF9 - TRANSLATION INITIATION FACTOR EIF-2B SUBUNIT BETA	O	59kDa	10.7703	10.0077	10.9727	3.54501	5.62509	2.83343	7.29237	0.512059
1665	Cre16.g663200.t1.1	Flagellar Associated Protein, cyclic nucleotide dependent protein kinase	O	80kDa	9.57356	4.00308	5.48635	22.1563	25.3129	26.4453	15.4963	0.663124
1666	Cre16.g663500.t1.2	26S proteasome regulatory subunit	O	38kDa	3.59009	6.00462	6.58362	19.4976	20.6253	11.3337	11.2725	0.644472
1667	Cre16.g663900.t1.2	Porphobilinogen deaminase	C	37kDa	35.9009	18.0139	26.3345	7.97628	4.68758	9.44477	17.0596	0.710939
1668	Cre16.g664000.t1.2	(M=6) PTHR12197//PTHR12197:SF78 - SET AND MYND DOMAIN CONTAINING // SUBFAMILY NOT NAMED	O	56kDa	5.98348	13.01	16.4591	6.20377	6.56261	4.72238	8.82355	0.538035
1669	Cre16.g664550.t1.2	Serine hydroxymethyltransferase	M	57kDa	61.0315	72.0554	95.4625	91.284	92.8141	91.6142	84.0436	0.167455
1670	Cre16.g664850.t1.1	(M=179) KOG0192 - Tyrosine kinase specific for activated (GTP-bound) p21cdc42Hs	C	103kDa	1.1967	4.00308	3.29181	23.9288	12.1877	20.7785	10.8978	0.888338
1671	Cre16.g665364.t1.1	(M=1) PTHR24345//PTHR24345:SF31 - SERINE/THREONINE-PROTEIN KINASE PLK	C	49kDa	7.18017	3.00231	7.68089	6.20377	4.68758	5.66686	5.73693	0.298513
1672	Cre16.g665400.t1.2	Small nuclear ribonucleoprotein SmD1	O	13kDa	11.967	10.0077	7.68089	13.2938	10.3127	15.1116	11.3956	0.230964
1673	Cre16.g665600.t1.2	(M=3) K03097 - casein kinase II subunit alpha	O	40kDa	7.18017	9.00693	12.07	12.4075	8.43764	9.44477	9.75784	0.212095
1674	Cre16.g665800.t1.2	Soluble starch synthase	C	71kDa	11.967	17.0131	17.5563	6.20377	8.43764	7.55581	11.4556	0.42812
1675	Cre16.g666200.t1.2	(M=2) PTHR11909//PTHR11909:SF20 - CASEIN KINASE-RELATED // SUBFAMILY NOT NAMED	O	68kDa	7.18017	5.00385	5.48635	7.09002	8.43764	7.55581	6.79231	0.191203
1676	Cre16.g666301.t1.2	Ribosomal protein S30, component of cytosolic 80S ribosome and 40S small subunit	M	7kDa	4.78678	5.00385	5.48635	6.20377	3.75006	8.50029	5.62185	0.289293
1677	Cre16.g667750.t1.2	DNA-directed RNA polymerase II, 19 kDa polypeptide	O	20kDa	3.59009	2.00154	7.68089	1.77251	5.62509	2.83343	3.91726	0.589176
1678	Cre16.g668700.t1.2	Not annotated	SP	87kDa	19.1471	13.01	10.9727	15.0663	10.3127	16.0561	14.0942	0.236483
1679	Cre16.g670250.t1.2	(M=1) PTHR10598 - SET1/ASH2 HISTONE METHYLTRANSFERASE COMPLEX SUBUNIT ASH2	O	38kDa	1.1967	1.00077	2.19454	2.65876	0	0	1.17513	0.934759
1680	Cre16.g670300.t2.1	Nuclear pre-mRNA splicing factor and U1 snRNP Component	O	81kDa	41.8843	43.0331	34.0154	28.3601	34.6881	30.2233	35.3674	0.169217
1681	Cre16.g670973.t1.1	Glutathione S-transferase	O	23kDa	3.59009	3.00231	2.19454	3.54501	0	0	2.05532	0.812379
1682	Cre16.g671900.t1.1	Peptidyl-prolyl cis-trans isomerase, parvulin-type	O	28kDa	13.1636	9.00693	4.38908	0	2.81255	1.88895	5.21019	0.949129
1683	Cre16.g672050.t2.1	Not annotated	O	25kDa	2.39339	2.00154	3.29181	2.65876	0	0	1.72425	0.812
1684	Cre16.g672300.t1.2	(M=1) PTHR13711//PTHR13711:SF70 - SWI/SNF-RELATED CHROMATIN BINDING PROTEIN // SUBFAMILY NOT NAMED	C	23kDa	4.78678	3.00231	2.19454	9.74878	7.50013	7.55581	5.79806	0.508245
1685	Cre16.g672385.t1.1	Histidinol phosphate aminotransferase	O	42kDa	7.18017	8.00616	4.38908	4.43126	2.81255	4.72238	5.25693	0.370355
1686	Cre16.g672750.t1.2	(M=6) PTHR10288 - KH DOMAIN CONTAINING RNA BINDING PROTEIN	O	35kDa	38.2943	28.0216	36.2099	38.1089	36.5631	29.2788	34.4127	0.132393
1687	Cre16.g672800.t1.2	GDP-D-mannose pyrophosphorylase	O	40kDa	38.2943	32.0246	36.2099	36.3364	43.1257	39.668	37.6098	0.099419
1688	Cre16.g673050.t1.1	Not annotated	O	21kDa	4.78678	3.00231	2.19454	7.97628	3.75006	3.77791	4.24798	0.47582
1689	Cre16.g673550.t1.1	(M=1) PTHR10233:SF6 - METHYLTHIORIBOSE-1-PHOSPHATE ISOMERASE (TRANSLATION INITIATION FACTOR EIF-2B SUBUNIT ALPHA/BETA/DELTA-LIKE PROTEIN)	O	92kDa	20.3438	26.02	28.529	10.635	12.1877	12.2782	18.3323	0.423078
1690	Cre16.g673650.t1.1	Minor chlorophyll a/b binding protein of photosystem II	C	31kDa	0	2.00154	1.09727	7.09002	7.50013	10.3892	4.6797	0.897846
1691	Cre16.g673700.t1.2	(M=1) PTHR12858:SF1 - RIBOSOME BIOGENESIS PROTEIN TSR1 (20S RRNA ACCUMULATION PROTEIN 1)	C	94kDa	0	7.00539	6.58362	30.1326	31.8755	24.5564	16.6923	0.824762
1692	Cre16.g673852.t1.1	(M=2) 4.1.1.31 - Phosphoenolpyruvate carboxylase.	C	109kDa	92.1455	123.095	97.6571	59.3789	52.5009	60.4465	80.8706	0.344268
1693	Cre16.g673900.t1.1	(M=1) KOG2587 - RNA polymerase III (C) subunit	O	71kDa	1.1967	10.0077	13.1672	6.20377	4.68758	1.88895	6.19199	0.75386
1694	Cre16.g674250.t1.2	(M=2) KOG0109 - RNA-binding protein LARK, contains RRM and retroviral-type Zn-finger domains	O	35kDa	0	2.00154	4.38908	14.18	13.1252	11.3337	7.50493	0.815142
1695	Cre16.g675350.t1.1	(M=1) 3.4.14.10 - Tripeptidyl-peptidase II.	M	155kDa	61.0315	67.0516	54.8635	25.7013	25.3129	19.834	42.2991	0.494789
1696	Cre16.g675650.t1.2	(M=1) 1.2.1.27 - Methylmalonate-semialdehyde dehydrogenase (acylating).	M	58kDa	25.1306	27.0208	29.6263	62.924	91.8765	67.0578	50.606	0.542681
1697	Cre16.g675958.t1.1	(M=2) PTHR10766:SF14 - TRANSMEMBRANE 9 SUPERFAMILY PROTEIN MEMBER 1	O	64kDa	2.39339	1.00077	3.29181	8.86253	8.43764	4.72238	4.78475	0.675561
1698	Cre16.g676150.t1.2	Mn superoxide dismutase	SP	31kDa	16.7537	7.00539	9.87543	9.74878	13.1252	14.1672	11.7793	0.300859
1699	Cre16.g676197.t1.1	26S proteasome regulatory subunit	O	96kDa	125.653	154.119	117.408	132.938	144.377	152.061	137.759	0.107666
1700	Cre16.g676314.t1.1	Eukaryotic translation initiation factor 3, subunit H	O	37kDa	21.5405	25.0192	21.9454	24.8151	20.6253	27.3898	23.5559	0.110162
1701	Cre16.g676350.t1.1	(M=1) PTHR23073//PTHR23073:SF19 - 26S PROTEASE REGULATORY SUBUNIT	M	135kDa	1.1967	5.00385	29.6263	25.7013	9.37516	13.2227	14.021	0.811907
1702	Cre16.g676400.t1.2	(M=1) KOG0334 - RNA helicase	O	148kDa	1.1967	0	3.29181	3.54501	0.937516	3.77791	2.12482	0.755865
1703	Cre16.g676450.t1.2	Predicted protein	O	21kDa	7.18017	9.00693	8.77816	0.886253	3.75006	0	4.9336	0.803345
1704	Cre16.g676650.t1.2	Gamma1-Adaptin	O	93kDa	28.7207	30.0231	30.7236	30.1326	32.8131	30.2233	30.4394	0.0440344
1705	Cre16.g677000.t1.2	Heat shock protein 70E	O	84kDa	81.3753	77.0593	66.9335	15.0663	16.8753	22.6674	46.6628	0.677769
1706	Cre16.g677205.t1.1	(M=5) PTHR13062:SF1 - PREDICTED PROTEIN	SP	240kDa	388.926	291.224	254.567	94.8291	76.8763	102.003	201.404	0.638958
1707	Cre16.g677450.t1.2	(M=2) PTHR11122//PTHR11122:SF9 - APOSPORY-ASSOCIATED PROTEIN C-RELATED // SUBFAMILY NOT NAMED	C	36kDa	16.7537	15.0115	14.2645	2.65876	2.81255	0	8.58352	0.875598
1708	Cre16.g677500.t1.2	Adenosine 5'-phosphosulfate kinase	O	24kDa	10.7703	14.0108	17.5563	6.20377	9.37516	3.77791	10.2824	0.489788
1709	Cre16.g677765.t1.1	(M=5) PTHR13062:SF1 - PREDICTED PROTEIN	SP	228kDa	52.6546	43.0331	51.5717	4.43126	3.75006	9.44477	27.4809	0.87268
1710	Cre16.g679550.t1.1	Flagellar Associated Protein, protease inhibitor-like	M	35kDa	21.5405	34.0262	25.2372	7.97628	6.56261	7.55581	17.1498	0.668803
1711	Cre16.g679600.t1.2	(M=1) K11092 - U2 small nuclear ribonucleoprotein A'	O	32kDa	11.967	15.0115	19.7509	13.2938	10.3127	12.2782	13.769	0.240807
1712	Cre16.g679900.t1.2	5' to 3' exoribonuclease	O	136kDa	2.39339	6.00462	9.87543	4.43126	7.50013	4.72238	5.8212	0.449137
1713	Cre16.g680790.t1.1	Not annotated	C	131kDa	9.57356	6.00462	7.68089	11.5213	11.2502	11.3337	9.56071	0.238611
1714	Cre16.g680900.t1.2	DNA-directed RNA polymerase II, largest subunit	C	199kDa	28.7207	58.0446	64.739	46.9714	51.5634	47.2238	49.5438	0.247671
1715	Cre16.g681850.t1.2	(M=2) 2.7.1.48 - Uridine kinase.	O	52kDa	43.081	55.0423	41.6963	42.5401	58.126	62.3355	50.4702	0.18046
1716	Cre16.g682300.t1.2	Ribosomal protein S26, component of cytosolic 80S ribosome and 40S small subunit	C	13kDa	14.3603	18.0139	12.07	56.7202	62.8136	57.6131	36.9318	0.660436
1717	Cre16.g682725.t1.1	Glutathione S-transferase	O	24kDa	11.967	11.0085	7.68089	2.65876	1.87503	0.944477	6.02243	0.804078
1718	Cre16.g682800.t1.2	Not annotated	O	45kDa	2.39339	3.00231	1.09727	0.886253	3.75006	1.88895	2.16971	0.50978
1719	Cre16.g682900.t1.2	Non-catalytic subunit of chloroplast ClpP complex	C	32kDa	19.1471	22.0169	23.0427	13.2938	10.3127	10.3892	16.3671	0.352096
1720	Cre16.g683050.t1.1	RNase J-like protein	C	98kDa	7.18017	16.0123	27.4318	46.0852	44.0632	37.7791	29.7586	0.529121
1721	Cre16.g683550.t1.2	(M=1) PTHR19384//PTHR19384:SF49 - FLAVODOXIN-RELATED	SP	182kDa	2.39339	3.00231	0	4.43126	4.68758	4.72238	3.20615	0.57471
1722	Cre16.g683793.t1.1	(M=1) PTHR12221 - PESCADILLO - RELATED	O	90kDa	10.7703	20.0154	31.8208	46.0852	40.3132	31.1677	30.0288	0.431441
1723	Cre16.g684100.t1.2	(M=1) PTHR21663 - HYPOTHETICAL HEAT DOMAIN-CONTAINING	O	261kDa	0	5.00385	7.68089	4.43126	5.62509	4.72238	4.57725	0.551884
1724	Cre16.g684350.t1.2	(M=1) PTHR22981:SF20 - PREDICTED PROTEIN (FRAGMENT)	M	31kDa	13.1636	7.00539	7.68089	6.20377	1.87503	1.88895	6.30295	0.667717
1725	Cre16.g684650.t1.2	(M=2) KOG2743 - Cobalamin synthesis protein	O	65kDa	9.57356	11.0085	10.9727	8.86253	8.43764	6.61134	9.24437	0.180602
1726	Cre16.g684750.t1.2	(M=2) PTHR11732:SF7 - ALDO-KETO REDUCTASE	M	39kDa	3.59009	0	2.19454	11.5213	8.43764	10.3892	6.02213	0.785836
1727	Cre16.g685250.t1.2	(M=7) PTHR10795//PTHR10795:SF157 - PROPROTEIN CONVERTASE SUBTILISIN/KEXIN // UNCHARACTERIZED	O	162kDa	8.37687	4.00308	3.29181	6.20377	12.1877	6.61134	6.7791	0.475862
1728	Cre16.g685277.t1.1	Mu2-Adaptin	O	49kDa	16.7537	17.0131	16.4591	14.18	12.1877	16.0561	15.4416	0.122132
1729	Cre16.g685450.t1.1	Flagellar inner arm dynein heavy chain, dynein e (monomeric)	O	470kDa	0	11.0085	10.9727	35.4501	28.1255	32.1122	19.6115	0.72574
1730	Cre16.g685550.t1.2	O-acetylserine (Thiol)-lyase/cysteine synthase	C	38kDa	26.3273	26.02	18.6536	7.09002	2.81255	4.72238	14.271	0.752512
1731	Cre16.g685573.t1.1	Flagellar Associated Protein	O	46kDa	8.37687	5.00385	8.77816	7.97628	11.2502	10.3892	8.6291	0.251892
1732	Cre16.g685900.t1.2	Protein-/Histone-arginine N-methyltransferase	O	68kDa	11.967	15.0115	7.68089	0.886253	0.937516	1.88895	6.39535	0.957221
1733	Cre16.g685901.t1.1	(M=1) PTHR10997:SF8 - IMPORTIN-ALPHA RE-EXPORTER (CHROMOSOME SEGREGATION 1-LIKE PROTEIN)	O	103kDa	44.2777	43.0331	34.0154	7.97628	3.75006	0.944477	22.3328	0.907873
1734	Cre16.g687350.t1.2	(M=3) PTHR10909//PTHR10909:SF94 - ELECTRON TRANSPORT OXIDOREDUCTASE // SUBFAMILY NOT NAMED	M	68kDa	13.1636	15.0115	19.7509	31.0189	39.3757	29.2788	24.5999	0.417597
1735	Cre16.g687518.t1.1	Eukaryotic initiation factor 2B subunit 1, eIF-2B alpha subunit	O	36kDa	5.98348	8.00616	6.58362	4.43126	2.81255	5.66686	5.58065	0.320968
1736	Cre16.g687742.t1.1	(M=19) PF02469 - Fasciclin domain	SP	61kDa	10.7703	14.0108	13.1672	19.4976	15.0003	25.5009	16.3245	0.326681
1737	Cre16.g687854.t1.1	Fasciclin-like protein	SP	62kDa	5.98348	3.00231	5.48635	1.77251	1.87503	2.83343	3.49218	0.519077
1738	Cre16.g687900.t1.2	Light-harvesting protein of photosystem I	C	26kDa	0	2.00154	4.38908	9.74878	9.37516	9.44477	5.82655	0.735056
1739	Cre16.g687966.t1.1	Flagellar Associated Protein	C	133kDa	19.1471	16.0123	20.8481	3.54501	2.81255	0.944477	10.5516	0.859249
1740	Cre16.g689647.t1.1	(M=2) K11593 - eukaryotic translation initiation factor 2C	O	108kDa	99.3257	109.084	117.408	75.3315	87.189	57.6131	90.9918	0.244188
1741	Cre16.g689851.t1.1	(M=21) PF01822 - WSC domain	O	194kDa	16.7537	10.0077	18.6536	9.74878	6.56261	9.44477	11.8619	0.398794
1742	Cre16.g689871.t1.1	(M=2) 6.1.1.5 - Isoleucine--tRNA ligase.	M	115kDa	23.9339	44.0339	35.1127	5.31752	1.87503	3.77791	19.0085	0.947776
1743	Cre16.g690095.t1.1	(M=1) KOG4726 - Ultrahigh sulfur keratin-associated protein	O	427kDa	0	3.00231	0	4.43126	6.56261	3.77791	2.96235	0.871655
1744	Cre16.g690450.t1.1	Flagellar Associated Protein	O	82kDa	1.1967	3.00231	3.29181	5.31752	1.87503	3.77791	3.07688	0.471944
1745	Cre16.g690500.t1.2	Nucleolar protein, Small subunit of H/ACA snoRNPs	O	18kDa	17.9504	20.0154	24.1399	32.7914	51.5634	36.8346	30.5492	0.413254
1746	Cre16.g690950.t1.2	Not annotated	SP	66kDa	27.524	28.0216	21.9454	5.31752	4.68758	2.83343	15.0549	0.798605
1747	Cre16.g691000.t1.2	Organellar elongation factor P	C	24kDa	17.9504	15.0115	21.9454	5.31752	5.62509	1.88895	11.2898	0.717286
1748	Cre16.g691450.t1.2	Not annotated	SP	73kDa	0	0	2.19454	17.7251	16.8753	22.6674	9.91039	1.03719
1749	Cre16.g691800.t1.1	(M=1) PTHR11935:SF27 - FLAVOPROTEIN	C	69kDa	68.2116	81.0624	83.3925	9.74878	10.3127	9.44477	43.6955	0.857103
1750	Cre16.g692200.t1.1	Metalloproteinase of VMP family	SP	91kDa	55.048	37.0285	37.3072	4.43126	4.68758	4.72238	23.8708	0.925093
1751	Cre16.g692751.t1.1	(M=1) K13984 - thioredoxin domain-containing protein 5	SP	15kDa	5.98348	3.00231	6.58362	2.65876	1.87503	0.944477	3.50795	0.647581
1752	Cre16.g692800.t1.1	(M=3) PTHR11732//PTHR11732:SF74 - ALDO/KETO REDUCTASE // SUBFAMILY NOT NAMED	O	30kDa	9.57356	10.0077	7.68089	0.886253	1.87503	1.88895	5.31873	0.792964
1753	Cre16.g692901.t1.1	(M=4) PTHR13748:SF11 - PRLI-INTERACTING FACTOR L	C	57kDa	34.7042	41.0316	59.2526	0.886253	5.62509	3.77791	24.2129	0.999422
1754	Cre16.g693500.t1.1	Hydroxyproline-rich cell wall protein	SP	42kDa	35.9009	21.0162	34.0154	17.7251	16.8753	23.6119	24.8574	0.330135
1755	Cre16.g693600.t1.2	Hydroxyproline-rich cell wall protein	SP	39kDa	57.4414	37.0285	44.9881	56.7202	63.7511	57.6131	52.9237	0.18699
1756	Cre16.g693601.t1.1	Not annotated	SP	40kDa	75.3918	42.0323	47.1826	59.3789	63.7511	61.391	58.188	0.206331
1757	Cre16.g694208.t1.1	Not annotated	M	254kDa	3.59009	11.0085	17.5563	26.5876	20.6253	13.2227	15.4317	0.518906
1758	Cre16.g694850.t1.2	N-acetylglutamate synthase	C	47kDa	22.7372	19.0146	15.3618	8.86253	9.37516	3.77791	13.1882	0.537943
1759	Cre16.g695050.t1.2	(M=1) 4.2.1.17 - Enoyl-CoA hydratase.	SP	77kDa	8.37687	6.00462	10.9727	30.1326	36.5631	34.0012	21.0085	0.666191
1760	Cre16.g695300.t1.1	(M=1) PTHR13265 - THO COMPLEX SUBUNIT 1	O	81kDa	9.57356	12.0092	17.5563	25.7013	23.4379	29.2788	19.5929	0.400557
1761	Cre16.g695900.t1.1	Not annotated	O	25kDa	2.39339	2.00154	4.38908	0.886253	1.87503	0.944477	2.08163	0.614928
1762	Cre16.g696000.t1.2	(M=2) PTHR11952:SF2 - UDP-N-ACTEYLGLUCOSAMINE PYROPHOSPHORYLASE 1	SP	156kDa	9.57356	17.0131	8.77816	11.5213	5.62509	7.55581	10.0112	0.395249
1763	Cre17.g696250.t1.1	(M=1) PTHR23253:SF20 - PREDICTED PROTEIN (FRAGMENT)	O	183kDa	27.524	35.0269	62.5444	23.9288	21.5629	21.723	32.0517	0.491696
1764	Cre17.g696700.t1.2	Cell wall protein pherophorin-C22	SP	42kDa	4.78678	3.00231	4.38908	19.4976	15.9378	16.0561	10.6116	0.689307
1765	Cre17.g697050.t1.2	Not annotated	C	32kDa	2.39339	2.00154	1.09727	1.77251	0.937516	0	1.36704	0.633206
1766	Cre17.g697300.t1.1	(M=4) PTHR12411:SF142 - PREDICTED PROTEIN (FRAGMENT)	O	224kDa	68.2116	57.0439	44.9881	47.8577	37.5006	42.5015	49.6839	0.224642
1767	Cre17.g697350.t1.2	(M=1) K12861 - pre-mRNA-splicing factor SPF27	O	33kDa	0	3.00231	4.38908	4.43126	5.62509	5.66686	3.85243	0.552128
1768	Cre17.g697450.t1.2	(M=1) PTHR13242 - EUKARYOTIC TRANSLATION INITIATION FACTOR 3	O	61kDa	84.9654	93.0716	83.3925	118.758	113.439	118.06	101.948	0.163295
1769	Cre17.g697650.t1.1	(M=1) 3.4.21.83 - Oligopeptidase B.	O	92kDa	10.7703	8.00616	4.38908	6.20377	6.56261	1.88895	6.30347	0.481612
1770	Cre17.g698000.t1.2	Mitochondrial F1F0 ATP synthase, beta subunit	M	62kDa	3.59009	6.00462	3.29181	17.7251	30.938	29.2788	15.1381	0.842552
1771	Cre17.g698850.t1.1	Isoamylase-type starch debranching enzyme	C	99kDa	27.524	28.0216	35.1127	19.4976	16.8753	22.6674	24.9497	0.26555
1772	Cre17.g699750.t1.1	C-type lectin	O	91kDa	8.37687	4.00308	8.77816	9.74878	7.50013	14.1672	8.76236	0.377052
1773	Cre17.g699800.t1.1	(M=71) PF12499 - Pherophorin	SP	32kDa	4.78678	4.00308	6.58362	7.09002	5.62509	8.50029	6.09815	0.267677
1774	Cre17.g699900.t1.2	(M=2) PTHR11732:SF15 - ALDO/KETO REDUCTASE	O	41kDa	5.98348	3.00231	2.19454	2.65876	0.937516	0.944477	2.62018	0.709501
1775	Cre17.g700750.t1.2	(M=4) K07034 - mannosyl-3-phosphoglycerate phosphatase [EC:3.1.3.70]	O	24kDa	4.78678	0	1.09727	32.7914	27.188	31.1677	16.1718	0.974118
1776	Cre17.g701200.t1.2	Ribosomal protein L14, component of cytosolic 80S ribosome and 60S large subunit	O	15kDa	28.7207	33.0254	37.3072	44.3126	64.6886	68.9468	46.1669	0.365156
1777	Cre17.g701500.t1.2	DnaJ-like protein	O	48kDa	22.7372	31.0239	29.6263	53.1752	59.0635	53.8352	41.5769	0.37256
1778	Cre17.g701650.t1.2	Ribosomal protein L27, component of cytosolic 80S ribosome and 60S large subunit	O	15kDa	50.2612	44.0339	44.9881	70.9002	85.3139	93.5032	64.8334	0.332033
1779	Cre17.g701700.t2.1	Plastid acyl-ACP desaturase	C	45kDa	21.5405	25.0192	32.9181	47.8577	45.0008	51.0017	37.223	0.334866
1780	Cre17.g703700.t1.1	Succinate-CoA ligase beta chain	M	44kDa	11.967	11.0085	17.5563	4.43126	12.1877	5.66686	10.4696	0.458538
1781	Cre17.g703850.t1.2	Outer dynein arm-docking complex subunit 1	O	83kDa	0	0	2.19454	2.65876	1.87503	0.944477	1.2788	0.890279
1782	Cre17.g703900.t1.2	Intraflagellar transport protein 172	O	198kDa	68.2116	92.0708	116.311	127.62	119.065	118.06	106.89	0.209491
1783	Cre17.g705000.t1.2	Calcium-dependent protein kinase	O	67kDa	88.5555	89.0685	69.128	85.9665	79.6888	72.7247	80.8553	0.104633
1784	Cre17.g705300.t1.2	Not annotated	SP	30kDa	22.7372	9.00693	19.7509	25.7013	23.4379	29.2788	21.6522	0.321602
1785	Cre17.g705400.t1.2	20S proteasome alpha subunit A	O	28kDa	47.8678	46.0354	38.4045	40.7676	54.3759	40.6125	44.6773	0.133264
1786	Cre17.g705500.t1.1	(M=71) PF12499 - Pherophorin	SP	95kDa	20.3438	10.0077	24.1399	42.5401	44.0632	45.3349	31.0716	0.47965
1787	Cre17.g705550.t1.2	(M=1) PTHR13375 - FMS INTERACTING PROTEIN	O	90kDa	7.18017	11.0085	23.0427	31.0189	24.3754	25.5009	20.3544	0.452694
1788	Cre17.g705850.t1.2	Glutamate 5-kinase	O	49kDa	7.18017	11.0085	6.58362	14.18	11.2502	10.3892	10.0986	0.27927
1789	Cre17.g706600.t1.2	Not annotated	O	18kDa	3.59009	4.00308	4.38908	2.65876	0.937516	0	2.59642	0.681979
1790	Cre17.g708300.t1.2	26S proteasome regulatory subunit	O	29kDa	3.59009	12.0092	27.4318	44.3126	30.0005	29.2788	24.4372	0.592285
1791	Cre17.g708450.t1.1	(M=48) PF05548 - Gametolysin peptidase M11	SP	85kDa	33.5075	14.0108	19.7509	36.3364	35.6256	33.0567	28.7146	0.328258
1792	Cre17.g708750.t1.2	Not annotated	SP	34kDa	28.7207	20.0154	30.7236	21.2701	21.5629	19.834	23.6878	0.201163
1793	Cre17.g708800.t1.1	Glutathione synthetase	O	53kDa	17.9504	25.0192	9.87543	3.54501	1.87503	2.83343	10.1831	0.929183
1794	Cre17.g708950.t1.1	(M=21) PF01822 - WSC domain	SP	95kDa	3.59009	1.00077	6.58362	0.886253	0	1.88895	2.32495	1.03864
1795	Cre17.g709700.t1.2	Not annotated	O	54kDa	35.9009	31.0239	16.4591	5.31752	2.81255	4.72238	16.0394	0.897951
1796	Cre17.g709850.t1.2	Acetate kinase	M	43kDa	4.78678	4.00308	2.19454	1.77251	0.937516	0.944477	2.43982	0.65963
1797	Cre17.g710100.t1.1	(M=1) PTHR19855 - WD40 REPEAT PROTEIN 12, 37	O	48kDa	10.7703	12.0092	10.9727	26.5876	38.4381	24.5564	20.5557	0.547288
1798	Cre17.g710150.t1.2	26S proteasome regulatory subunit	O	45kDa	49.0645	49.0377	51.5717	78.8765	51.5634	78.3916	59.7509	0.245534
1799	Cre17.g710300.t1.1	(M=71) PF12499 - Pherophorin	SP	80kDa	7.18017	4.00308	6.58362	24.8151	28.1255	28.3343	16.507	0.709444
1800	Cre17.g712100.t1.2	Pyridine nucleotide-disulphide oxidoreductase	O	45kDa	7.18017	8.00616	1.09727	2.65876	2.81255	0	3.62582	0.897579
1801	Cre17.g712300.t1.1	Not annotated	C	100kDa	80.1786	85.0654	109.727	58.4927	43.1257	51.0017	71.2652	0.350228
1802	Cre17.g712600.t1.2	Not annotated	O	78kDa	10.7703	6.00462	8.77816	2.65876	0.937516	0.944477	5.01563	0.831717
1803	Cre17.g713200.t1.1	Chloroplast oxoglutarate-malate translocator	O	54kDa	2.39339	2.00154	1.09727	2.65876	6.56261	7.55581	3.71156	0.718029
1804	Cre17.g714250.t1.2	Flagellar outer arm dynein 14 kDa light chain LC5	O	14kDa	2.39339	2.00154	3.29181	10.635	5.62509	12.2782	6.03751	0.730886
1805	Cre17.g714800.t1.2	Hydroxyproline-rich cell wall protein	SP	45kDa	19.1471	7.00539	16.4591	20.3838	22.5004	17.9451	17.2401	0.314559
1806	Cre17.g715300.t1.2	(M=1) PTHR10877:SF44 - FLAGELLAR PROTEIN	O	183kDa	13.1636	10.0077	1.09727	17.7251	16.8753	20.7785	13.2746	0.530598
1807	Cre17.g715350.t1.2	(M=1) PTHR23180//PTHR23180:SF66 - CENTAURIN/ARF // SUBFAMILY NOT NAMED	O	46kDa	3.59009	1.00077	1.09727	0	3.75006	0	1.57303	1.07549
1808	Cre17.g715500.t1.2	(M=10) PF00578 - AhpC/TSA family	C	25kDa	43.081	31.0239	36.2099	7.09002	10.3127	4.72238	22.0733	0.754042
1809	Cre17.g715750.t1.2	COP-II coat subunit	O	33kDa	9.57356	3.00231	6.58362	2.65876	0.937516	1.88895	4.10745	0.802311
1810	Cre17.g715900.t1.2	(M=1) PTHR11549 - DIHYDROFOLATE REDUCTASE	O	58kDa	8.37687	9.00693	16.4591	3.54501	4.68758	0.944477	7.16999	0.761813
1811	Cre17.g716400.t1.2	(M=1) PTHR13182 - ZINC FINGER PROTEIN 622	O	52kDa	1.1967	2.00154	5.48635	1.77251	2.81255	0.944477	2.36902	0.7015
1812	Cre17.g717100.t2.1	Not annotated	O	74kDa	23.9339	29.0223	24.1399	14.18	14.0627	9.44477	19.1306	0.398106
1813	Cre17.g717900.t1.2	Cell wall protein pherophorin-C1	SP	53kDa	39.4909	16.0123	21.9454	73.559	77.8138	85.0029	52.3041	0.578307
1814	Cre17.g717950.t2.1	(M=71) PF12499 - Pherophorin	SP	52kDa	41.8843	21.0162	21.9454	80.649	118.127	92.5587	62.6968	0.642665
1815	Cre17.g718468.t1.2	(M=48) PF05548 - Gametolysin peptidase M11	SP	68kDa	67.0149	48.0369	47.1826	34.5639	27.188	32.1122	42.6831	0.340917
1816	Cre17.g718500.t1.1	Matrix metalloproteinase, gamete lytic enzyme (G-lysin)	SP	74kDa	303.961	221.17	158.007	176.364	169.69	189.84	203.172	0.265416
1817	Cre17.g718650.t1.2	(M=1) PTHR16038 - NOP SEVEN ASSOCIATED PROTEIN 1	O	49kDa	1.1967	5.00385	6.58362	36.3364	33.7506	26.4453	18.2194	0.863281
1818	Cre17.g718850.t1.1	Replication protein A, 70 kDa DNA-binding subunit	O	98kDa	0	1.00077	2.19454	1.77251	0.937516	0	0.984222	0.911726
1819	Cre17.g719000.t1.2	Exon junction complex component, UAP56 DEAD/DEAH box helicase homolog	O	49kDa	98.129	117.09	132.77	64.6965	90.0015	84.0584	97.7909	0.24799
1820	Cre17.g719900.t1.2	Phosphoglucan water dikinase	C	131kDa	35.9009	39.03	66.9335	8.86253	13.1252	6.61134	28.4106	0.824549
1821	Cre17.g720050.t1.2	FtsH-like membrane ATPase/metalloprotease	C	74kDa	2.39339	4.00308	3.29181	0.886253	2.81255	0.944477	2.38859	0.527727
1822	Cre17.g720450.t1.1	Not annotated	O	107kDa	9.57356	16.0123	31.8208	1.77251	0	0	9.8632	1.26637
1823	Cre17.g721250.t1.2	Flagellar Associated Protein, qilin-like	O	50kDa	20.3438	22.0169	25.2372	29.2463	16.8753	17.0006	21.7867	0.221763
1824	Cre17.g721500.t1.2	Granule-bound starch synthase I	C	77kDa	77.7852	87.067	109.727	52.2889	59.0635	61.391	74.5538	0.288499
1825	Cre17.g721600.t1.1	(M=1) KOG2026 - Spindle pole body protein - Sad1p	O	49kDa	0	0	4.38908	3.54501	2.81255	2.83343	2.26335	0.815486
1826	Cre17.g721700.t1.2	Thylakoid lumenal protein	C	26kDa	7.18017	4.00308	6.58362	8.86253	8.43764	5.66686	6.78898	0.265408
1827	Cre17.g722300.t1.1	Not annotated	SP	29kDa	28.7207	21.0162	18.6536	5.31752	5.62509	3.77791	13.8518	0.748485
1828	Cre17.g723250.t1.2	Chloroplast processing protease	C	143kDa	23.9339	21.0162	27.4318	2.65876	3.75006	0.944477	13.2892	0.908878
1829	Cre17.g723600.t1.2	Intraflagellar transport protein 81	O	77kDa	22.7372	24.0185	38.4045	47.8577	45.9383	50.0573	38.1689	0.317433
1830	Cre17.g723650.t1.2	Acetyl-CoA acyltransferase	M	47kDa	5.98348	6.00462	7.68089	35.4501	34.6881	27.3898	19.5328	0.742548
1831	Cre17.g724200.t1.2	La protein	O	50kDa	41.8843	46.0354	40.599	36.3364	35.6256	35.8901	39.3951	0.106242
1832	Cre17.g724350.t1.2	20S proteasome alpha subunit E	O	26kDa	31.1141	44.0339	42.7935	47.8577	50.6259	34.0012	41.7377	0.184207
1833	Cre17.g724850.t1.2	(M=1) PTHR22850:SF6 - GLUTAMATE RICH WD REPEAT PROTEIN (GRWD)	O	53kDa	3.59009	2.00154	6.58362	4.43126	5.62509	4.72238	4.49233	0.355207
1834	Cre17.g725301.t1.1	(M=1) PTHR23003:SF11 - PREDICTED PROTEIN	O	60kDa	4.78678	6.00462	4.38908	3.54501	2.81255	2.83343	4.06191	0.306382
1835	Cre17.g725350.t1.1	(M=1) PTHR12630 - N-LINKED OLIGOSACCHARIDE PROCESSING	SP	65kDa	4.78678	4.00308	10.9727	0.886253	2.81255	2.83343	4.38247	0.79587
1836	Cre17.g725550.t1.2	Glucose-6-phosphate-1-dehydrogenase	O	55kDa	0	4.00308	2.19454	7.09002	6.56261	5.66686	4.25285	0.646259
1837	Cre17.g726100.t1.2	(M=1) PTHR13734:SF10 - TRNA NUCLEOTIDYLTRANSFERASE	M	35kDa	3.59009	3.00231	2.19454	0.886253	0.937516	1.88895	2.08328	0.521908
1838	Cre17.g726750.t1.2	3-deoxy-D-arabino-heptulosonate 7-phosphate synthetase	C	56kDa	13.1636	26.02	21.9454	11.5213	17.8128	8.50029	16.4939	0.403915
1839	Cre17.g726850.t1.2	(M=3) PTHR14202 - 60 KDA RIBONUCLEOPROTEIN SSA/RO	O	83kDa	37.0976	58.0446	31.8208	38.1089	21.5629	28.3343	35.8282	0.347736
1840	Cre17.g727300.t1.2	(M=1) PTHR22893:SF16 - PREDICTED PROTEIN	C	42kDa	2.39339	3.00231	0	1.77251	0.937516	4.72238	2.13802	0.77244
1841	Cre17.g727700.t1.1	(M=10) KOG0331 - ATP-dependent RNA helicase	C	87kDa	8.37687	7.00539	6.58362	56.7202	60.001	62.3355	33.5038	0.857882
1842	Cre17.g727950.t1.1	26S proteasome regulatory subunit	O	108kDa	124.456	113.087	111.922	105.464	106.877	100.115	110.32	0.0758008
1843	Cre17.g728100.t1.2	(M=1) PTHR11014//PTHR11014:SF41 - PEPTIDASE M20 FAMILY MEMBER	SP	50kDa	5.98348	4.00308	6.58362	1.77251	9.37516	2.83343	5.09188	0.546173
1844	Cre17.g728650.t1.1	Flagellar Associated Protein	O	65kDa	7.18017	4.00308	2.19454	0.886253	1.87503	0.944477	2.84726	0.845071
1845	Cre17.g728950.t1.1	(M=1) PTHR11079//PTHR11079:SF14 - CYTOSINE DEAMINASE // SUBFAMILY NOT NAMED	C	92kDa	0	2.00154	3.29181	7.09002	4.68758	3.77791	3.47481	0.692012
1846	Cre17.g729150.t1.2	(M=2) KOG0109 - RNA-binding protein LARK, contains RRM and retroviral-type Zn-finger domains	O	31kDa	10.7703	9.00693	16.4591	7.97628	3.75006	5.66686	8.93824	0.49649
1847	Cre17.g730600.t1.1	(M=2) PTHR22298:SF3 - ENDO-1,4-BETA-GLUCANASE	O	86kDa	41.8843	35.0269	29.6263	16.8388	9.37516	15.1116	24.6439	0.517997
1848	Cre17.g730950.t1.2	Kinesin motor protein, kinesin-2 (KRP85/95) family	O	87kDa	32.3108	43.0331	42.7935	26.5876	21.5629	20.7785	31.1777	0.320235
1849	Cre17.g732100.t1.2	Predicted protein	O	40kDa	11.967	11.0085	7.68089	1.77251	0	0.944477	5.56222	0.957408
1850	Cre17.g732350.t2.1	Glyoxal or galactose oxidase	M	117kDa	34.7042	13.01	19.7509	13.2938	15.0003	17.0006	18.7933	0.435784
1851	Cre17.g734100.t1.2	(M=1) 6.3.4.4 - Adenylosuccinate synthase.	C	50kDa	128.046	124.095	116.311	75.3315	80.6264	69.8913	99.0503	0.267807
1852	Cre17.g734200.t1.2	L,L-diaminopimelate aminotransferase	C	48kDa	26.3273	29.0223	19.7509	26.5876	34.6881	26.4453	27.1369	0.177925
1853	Cre17.g734400.t1.1	Ubiquitin ligase SCF complex subunit Cullin	O	88kDa	35.9009	46.0354	40.599	44.3126	46.8758	40.6125	42.3894	0.097601
1854	Cre17.g734450.t1.2	Plastid ribosomal protein L19	C	17kDa	15.557	16.0123	21.9454	21.2701	22.5004	41.557	23.1404	0.411253
1855	Cre17.g734500.t1.2	Vacuolar ATP synthase subunit E	O	26kDa	28.7207	28.0216	25.2372	19.4976	23.4379	21.723	24.4396	0.147076
1856	Cre17.g734516.t1.1	26S proteasome regulatory subunit	O	44kDa	45.4744	37.0285	29.6263	37.2226	30.938	38.7235	36.5022	0.157122
1857	Cre17.g734548.t1.1	Pyruvate phosphate dikinase, chloroplastic	M	104kDa	102.916	85.0654	58.1553	36.3364	39.3757	33.0567	59.1509	0.488835
1858	Cre17.g734612.t1.1	ABC transporter, multidrug resistance associated protein	O	157kDa	1.1967	2.00154	2.19454	18.6113	23.4379	25.5009	12.1571	0.95182
1859	Cre17.g734900.t1.2	(M=1) PF02074 - Carboxypeptidase Taq (M32) metallopeptidase	C	61kDa	26.3273	33.0254	24.1399	12.4075	15.9378	17.0006	21.4731	0.358896
1860	Cre17.g735450.t1.1	(M=7) PTHR10795//PTHR10795:SF157 - PROPROTEIN CONVERTASE SUBTILISIN/KEXIN // UNCHARACTERIZED	O	168kDa	8.37687	3.00231	19.7509	25.7013	25.3129	26.4453	18.0983	0.555106
1861	Cre17.g736650.t1.2	(M=2) 3.4.11.2 - Membrane alanyl aminopeptidase.	O	104kDa	22.7372	40.0308	21.9454	0.886253	5.62509	0	15.2041	1.03848
1862	Cre17.g737250.t1.2	Elongation factor EF-Tu-like protein	O	109kDa	50.2612	69.0531	79.0035	94.8291	86.2515	73.6692	75.5112	0.203736
1863	Cre17.g737400.t1.1	(M=50) KOG2302 - T-type voltage-gated Ca2+ channel, pore-forming alpha1I subunit	M	163kDa	44.2777	28.0216	37.3072	1.77251	4.68758	0	19.3444	1.01232
1864	Cre17.g737702.t1.1	(M=1) PTHR24420:SF495 - PREDICTED PROTEIN (FRAGMENT)	O	228kDa	20.3438	9.00693	9.87543	15.9526	15.9378	16.0561	14.5288	0.295731
1865	Cre17.g738050.t1.2	Flagellar membrane protein, paralog of AGG2	O	14kDa	4.78678	5.00385	3.29181	3.54501	3.75006	1.88895	3.71108	0.303752
1866	Cre17.g741450.t1.2	Chaperonin 60B1	C	62kDa	84.9654	96.0739	87.7816	77.9903	56.2509	52.8907	75.9921	0.231705
1867	Cre17.g741850.t1.2	Heterogeneous nuclear ribonucleoprotein	O	31kDa	22.7372	24.0185	37.3072	12.4075	7.50013	10.3892	19.06	0.586182
1868	Cre17.g742200.t1.1	(M=1) PTHR22870:SF18 - UVB-RESISTANCE PROTEIN UVR8-RELATED	O	49kDa	25.1306	18.0139	20.8481	23.9288	22.5004	27.3898	22.9686	0.14362
1869	Cre17.g742300.t1.1	Glutathione S-transferase	O	25kDa	17.9504	20.0154	16.4591	1.77251	3.75006	0	9.99124	0.908529
1870	Cre17.g742450.t1.1	(M=2) PTHR11571:SF2 - GLUTATHIONE S-TRANSFERASE CLASS PI	O	23kDa	20.3438	13.01	10.9727	1.77251	1.87503	0	7.99568	1.01081
1871	Cre17.g742700.t1.1	Histone-lysine N-methyltransferase	SP	191kDa	0	0	3.29181	2.65876	3.75006	0.944477	1.77418	0.94226
1872	Cre17.g743847.t1.1	(M=2) PF00076//PF04564 - RNA recognition motif. (a.k.a. RRM, RBD, or RNP domain) // U-box domain	O	59kDa	2.39339	2.00154	3.29181	0	1.87503	0	1.59363	0.834754
1873	Cre17.g744147.t1.1	(M=1) K12854 - pre-mRNA-splicing helicase BRR2	O	240kDa	52.6546	90.0693	106.435	67.3552	80.6264	59.502	76.1071	0.26524
1874	Cre17.g744997.t1.1	(M=1) PTHR10617//PTHR10617:SF52 - ELECTRON TRANSFER FLAVOPROTEIN-UBIQUINONE OXIDOREDUCTASE // SUBFAMILY NOT NAMED	M	89kDa	0	3.00231	10.9727	2.65876	3.75006	2.83343	3.86954	0.958168
1875	Cre17.g745097.t1.1	(M=6) PTHR10900:SF53 - FASCICLIN-LIKE PROTEIN	SP	95kDa	4.78678	0	1.09727	5.31752	0.937516	6.61134	3.12507	0.886624
1876	Cre17.g745697.t1.1	(M=4) PF07059 - Protein of unknown function (DUF1336)	O	97kDa	3.59009	5.00385	2.19454	2.65876	0.937516	1.88895	2.71228	0.52454
1877	Cre17.g746997.t1.1	Dual function alcohol/acetaldehyde dehydrogenase	C	102kDa	17.9504	27.0208	32.9181	93.9428	94.6891	90.6698	59.5318	0.623284
1878	Cre17.g747247.t1.1	(M=2) KOG1840 - Kinesin light chain	C	186kDa	5.98348	15.0115	20.8481	7.09002	3.75006	3.77791	9.41019	0.740964
1879	Cre18.g749447.t1.1	Bifunctional aspartate kinase/homoserine dehydrogenase	C	99kDa	157.964	161.124	144.84	65.5827	102.189	90.6698	120.395	0.32989
1880	Cre18.g749497.t1.1	(M=2) 6.3.4.13 - Phosphoribosylamine--glycine ligase.	C	48kDa	46.6711	29.0223	32.9181	9.74878	6.56261	6.61134	21.9224	0.763937
1881	Cre18.g749847.t1.1	Dihydrolipoyl dehydrogenase	M	52kDa	22.7372	33.0254	44.9881	70.9002	98.4392	84.0584	59.0248	0.508881
1882	Cre19.g751197.t1.1	(M=1) PTHR21576:SF2 - UNCHARACTERIZED NODULIN-LIKE PROTEIN	O	156kDa	8.37687	10.0077	19.7509	58.4927	62.8136	64.2244	37.2777	0.731155
1883	Cre24.g755997.t1.1	Cell wall protein pherophorin-C18	SP	69kDa	16.7537	7.00539	5.48635	35.4501	29.063	31.1677	20.8211	0.619383
1884	Cre26.g756597.t1.1	(M=2) KOG4375 - Scaffold protein Shank and related SAM domain proteins	O	139kDa	0	0	2.19454	3.54501	5.62509	3.77791	2.52376	0.887445
1885	Cre26.g756797.t1.1	(M=1) K02732 - 20S proteasome subunit beta 6	O	27kDa	41.8843	46.0354	44.9881	39.8814	41.2507	34.0012	41.3402	0.103562
1886	Cre33.g759047.t1.1	(M=3) K10419 - dynein light chain roadblock-type	O	12kDa	7.18017	8.00616	7.68089	7.97628	0	8.50029	6.5573	0.494334
1887	Cre43.g760497.t1.1	(M=1) K03696 - ATP-dependent Clp protease ATP-binding subunit ClpC	C	29kDa	76.5885	73.0562	86.6844	12.4075	18.7503	11.3337	46.4701	0.769554
1888	Cre48.g761197.t1.1	(M=2) K02906 - large subunit ribosomal protein L3	C	28kDa	26.3273	25.0192	26.3345	81.5353	85.3139	79.336	53.9777	0.571117
1889	Cre50.g761397.t1.1	(M=1) K07575 - PUA domain protein	O	15kDa	2.39339	4.00308	2.19454	2.65876	1.87503	0.944477	2.34488	0.4288
