# Supplementary material for: Cilia-based peptidergic signaling
Source: PLoS Biol. 2019 Dec 6;17(12):e3000566. doi: 10.1371/journal.pbio.3000566 (PMC6919629; doi:10.1371/journal.pbio.3000566)
Supplement: S3 Table — The signal peptide containing proteins identified in mating ectosomes were grouped based on function: cell wall proteins (23%); metabolic enzymes (19%), ER/Golgi-related proteins (8%), flagellar related proteins (4%); other (includes scavenger receptor cysteine-rich [SCRC] proteins, TRP channels, copper transport proteins, ionotropic glutamate receptors, ABC transporters, and proteins involved in RNA biogenesis and translation). Accession number, Phytozome annotation, molecular mass, normalized total spectral counts (mean), and relative standard deviation are shown. ABC, ATP-binding cassette; ER, endoplasmic reticulum; TRP, transient receptor potential. (XLSX) [file pbio.3000566.s009.xlsx]

## Sheet: Sheet1
S3 Table - Signal peptide containing proteins.
#	Accession Number	Phytozome Annotation	Molecular Mass	Normalized total spectral counts Mean)	Relative standard deviation (SD/Mean)
Cell Wall Proteins
1	Cre02.g077550.t1.2	Pherophorin	86kDa	3.1191	0.932134
2	Cre02.g118650.t1.1	(M=71) PF12499 - Pherophorin	139kDa	2.47047	0.632897
3	Cre03.g155300.t1.1	(M=71) PF12499 - Pherophorin	84kDa	29.0834	0.410147
4	Cre05.g238687.t1.1	(M=71) PF12499 - Pherophorin	83kDa	44.1345	0.352182
5	Cre06.g272250.t1.1	(M=71) PF12499 - Pherophorin	84kDa	21.7644	0.265097
6	Cre07.g330750.t1.1	(M=71) PF12499 - Pherophorin	99kDa	44.5455	0.426274
7	Cre09.g388351.t1.1	(M=71) PF12499 - Pherophorin	55kDa	5.71453	0.592953
8	Cre09.g409901.t1.1	(M=71) PF12499 - Pherophorin	33kDa	2.01413	0.458472
9	Cre10.g451752.t1.1	(M=71) PF12499 - Pherophorin	58kDa	6.47145	0.386502
10	Cre11.g468359.t1.1	(M=71) PF12499 - Pherophorin	75kDa	42.9015	0.293701
11	Cre12.g546800.t1.1	(M=71) PF12499 - Pherophorin	77kDa	15.6352	1.04195
12	Cre14.g620702.t1.1	(M=71) PF12499 - Pherophorin	52kDa	13.3198	0.638088
13	Cre17.g699800.t1.1	(M=71) PF12499 - Pherophorin	32kDa	6.09815	0.267677
14	Cre17.g705300.t1.2	Pherophorin	30kDa	21.6522	0.321602
15	Cre17.g705500.t1.1	(M=71) PF12499 - Pherophorin	95kDa	31.0716	0.47965
16	Cre17.g710300.t1.1	(M=71) PF12499 - Pherophorin	80kDa	16.507	0.709444
17	Cre17.g717950.t2.1	(M=71) PF12499 - Pherophorin	52kDa	62.6968	0.642665
18	Cre02.g094450.t1.2	Cell wall protein pherophorin-C21	86kDa	47.3055	0.650015
19	Cre02.g095095.t1.1	Cell wall protein pherophorin-C12	104kDa	5.66208	0.479693
20	Cre05.g238650.t1.1	Cell wall protein pherophorin-C5	58kDa	72.326	0.589313
21	Cre06.g278162.t1.1	Cell wall protein pherophorin-C3	47kDa	18.6006	0.429151
22	Cre06.g299150.t1.1	Cell wall protein pherophorin-C9	61kDa	14.4339	0.418076
23	Cre12.g549000.t1.2	Cell wall protein pherophorin-C4	53kDa	16.5885	0.643834
24	Cre14.g620600.t1.2	Cell wall protein pherophorin-C2	52kDa	149.794	0.502512
25	Cre17.g696700.t1.2	Cell wall protein pherophorin-C22	42kDa	10.6116	0.689307
26	Cre17.g717900.t1.2	Cell wall protein pherophorin-C1	53kDa	52.3041	0.578307
27	Cre24.g755997.t1.1	Cell wall protein pherophorin-C18	69kDa	20.8211	0.619383
28	Cre06.g258800.t1.1	Hydroxyproline-rich glycoprotein component of the outer cell wall	132kDa	563.737	0.346032
29	Cre09.g392319.t1.1	Hydroxyproline-rich cell wall protein	101kDa	3.9418	0.737396
30	Cre10.g463350.t1.2	Hydroxyproline-rich glycoprotein	40kDa	52.9553	0.426369
31	Cre16.g693500.t1.1	Hydroxyproline-rich cell wall protein	42kDa	24.8574	0.330135
32	Cre16.g693600.t1.2	Hydroxyproline-rich cell wall protein	39kDa	52.9237	0.18699
33	Cre17.g714800.t1.2	Hydroxyproline-rich cell wall protein	45kDa	17.2401	0.314559
34	Cre02.g077800.t1.2	Proline rich extensin signature	86kDa	74.1411	0.482787
35	Cre02.g079450.t1.1	Proline rich extensin signature	87kDa	3.03584	0.733808
36	Cre02.g089450.t1.2	Proline rich extensin signature	38kDa	20.9475	0.0714801
37	Cre02.g089500.t1.2	Proline rich extensin signature	43kDa	44.6663	0.279736
38	Cre02.g102050.t1.1	Proline rich extensin signature	92kDa	88.406	0.586945
39	Cre03.g204500.t1.1	Proline rich extensin signature	88kDa	60.9634	0.447113
40	Cre09.g397660.t1.1	Proline rich extensin signature	31kDa	14.4734	0.265106
41	Cre09.g401900.t1.2	Proline rich extensin signature	132kDa	155.277	0.14302
42	Cre10.g434850.t1.1	Proline rich extensin signature	271kDa	9.98972	0.254525
43	Cre10.g448900.t1.1	Proline rich extensin signature, Pistil-specific extensin-like signature, structural integrity of a cell wall.	53kDa	3.31888	0.216219
44	Cre10.g452250.t1.1	Proline rich extensin signature, Phase 1 flagellin	68kDa	28.1189	0.546943
45	Cre14.g609850.t1.2	Proline rich extensin signature	32kDa	6.57542	0.410042
46	Cre12.g488450.t1.1	Extracellular matrix protein	48kDa	52.5774	0.40313
47	Cre06.g278170.t1.1	Fasciclin-like protein	133kDa	181.712	0.686535
48	Cre12.g492600.t1.2	Fasciclin-like protein	52kDa	21.981	0.519379
49	Cre12.g492650.t1.2	Fasciclin-like protein	66kDa	12.153	0.987574
50	Cre12.g492700.t1.2	Fasciclin-like protein	52kDa	8.201	0.34336
51	Cre16.g687742.t1.1	(M=19) PF02469 - Fasciclin domain	61kDa	16.3245	0.326681
52	Cre16.g687854.t1.1	Fasciclin-like protein	62kDa	3.49218	0.519077
53	Cre17.g745097.t1.1	(M=6) PTHR10900:SF53 - FASCICLIN-LIKE PROTEIN	95kDa	3.12507	0.886624
54	Cre06.g303200.t1.1	(M=2) PF07202 - T-complex protein 10 C-terminus	266kDa	17.9895	0.857795
55	Cre09.g396800.t1.1	Prokaryote lipoprotein	44kDa	25.4877	0.238533
56	Cre09.g398900.t1.1	Vegetative cell wall protein gp1	54kDa	31.4097	0.344503
57	Cre12.g487950.t1.1	(M=48) KOG4462 - WASP-interacting protein VRP1/WIP, contains WH2 domain	277kDa	37.491	0.271578
58	Cre12.g552300.t1.2	C-type lectin	73kDa	12.0809	0.239666
Metabolic Enzymes
59	Cre01.g031500.t1.2	(M=1) 1.10.3.3 - L-ascorbate oxidase.	76kDa	26.2193	0.59902
60	Cre01.g045200.t1.1	(M=1) PF06351 - Allene oxide cyclase	19kDa	11.2688	0.818145
61	Cre01.g053288.t1.2	(M=1) 6.5.1.4 - RNA-3'-phosphate cyclase.	46kDa	13.7635	0.292796
62	Cre02.g097000.t1.2	(M=1) K01464 - dihydropyrimidinase	57kDa	3.09126	1.04551
63	Cre02.g115950.t1.2	(M=3) PTHR10963 - GLYCOSYL HYDROLASE-RELATED	36kDa	11.3853	1.06464
64	Cre02.g143200.t1.1	(M=2) 6.1.1.7 - Alanine--tRNA ligase.	122kDa	78.26	0.726892
65	Cre02.g144005.t1.1	(M=6) PF00657 - GDSL-like Lipase/Acylhydrolase	36kDa	17.935	0.298604
66	Cre05.g239800.t2.1	(M=2) KOG3731 - Sulfatases	98kDa	15.8653	0.682305
67	Cre06.g293150.t1.2	(M=4) KOG4754 - Predicted phosphoglycerate mutase	39kDa	25.061	0.60733
68	Cre06.g293800.t1.1	(M=19) PTHR10342 - ARYLSULFATASE	77kDa	6.07935	0.592779
69	Cre06.g307650.t1.1	(M=1) PF03537 - Glycoside-hydrolase family GH114	81kDa	12.9683	0.34664
70	Cre07.g338250.t1.1	(M=4) PF04073 - Aminoacyl-tRNA editing domain	29kDa	2.79317	0.824843
71	Cre09.g394436.t1.1	(M=3) 3.6.1.1 - Inorganic diphosphatase.	80kDa	16.0516	0.60979
72	Cre10.g421600.t1.2	(M=2) 6.1.1.3 - Threonine--tRNA ligase.	70kDa	40.6008	0.0691195
73	Cre10.g432600.t1.1	(M=19) PTHR10342 - ARYLSULFATASE	202kDa	12.7313	0.550734
74	Cre10.g435250.t1.1	(M=1) PTHR23090 - NH(3)/GLUTAMINE-DEPENDENT NAD(+) SYNTHETASE	87kDa	2.59762	0.695278
75	Cre11.g476600.t1.2	(M=2) PTHR11748//PTHR11748:SF29 - D-LACTATE DEHYDROGENASE // SUBFAMILY NOT NAMED	60kDa	25.9082	0.164984
76	Cre16.g657200.t1.1	(M=18) PF07250 - Glyoxal oxidase N-terminus	61kDa	13.6799	0.150679
77	Cre16.g695050.t1.2	(M=1) 4.2.1.17 - Enoyl-CoA hydratase.	77kDa	21.0085	0.666191
78	Cre16.g696000.t1.2	(M=2) PTHR11952:SF2 - UDP-N-ACTEYLGLUCOSAMINE PYROPHOSPHORYLASE 1	156kDa	10.0112	0.395249
79	Cre17.g725350.t1.1	(M=1) PTHR12630 - N-LINKED OLIGOSACCHARIDE PROCESSING	65kDa	4.38247	0.79587
80	Cre01.g028950.t1.2	(M=12) KOG1530 - Rhodanese-related sulfurtransferase	17kDa	13.943	0.294418
81	Cre01.g028850.t1.2	(M=12) KOG1530 - Rhodanese-related sulfurtransferase	18kDa	63.6791	0.18741
82	Cre02.g085850.t1.1	Arylsulfatase	111kDa	6.61297	0.38019
83	Cre10.g431800.t1.2	Arylsulfatase	70kDa	61.2199	0.212292
84	Cre03.g190500.t1.2	Glycoside-hydrolase-like protein	101kDa	11.4657	0.678135
85	Cre05.g243450.t2.1	Glyoxal or galactose oxidase	101kDa	6.03871	0.506764
86	Cre06.g278252.t1.1	Glyoxal or galactose oxidase	122kDa	5.81581	0.925927
87	Cre06.g306000.t1.1	Glyoxal or galactose oxidase	104kDa	6.42822	0.49658
88	Cre11.g467539.t1.1	Glyoxal or galactose oxidase	77kDa	11.5984	0.56282
89	Cre11.g467547.t1.1	Glutamyl/glutaminyl-tRNA synthetase	83kDa	76.2354	0.156634
90	Cre16.g657250.t1.2	Glyoxal or galactose oxidase	61kDa	67.3732	0.36803
91	Cre17.g742700.t1.1	Histone-lysine N-methyltransferase	191kDa	1.77418	0.94226
92	Cre16.g676150.t1.2	Mn superoxide dismutase	31kDa	11.7793	0.300859
93	Cre09.g389050.t1.1	Molybdopterin cofactor sulfurase family protein	216kDa	12.8929	0.488302
94	Cre04.g223100.t1.2	Carbonic anhydrase	42kDa	442.394	1.06253
95	Cre04.g223050.t1.2	Carbonic anhydrase, alpha type, periplasmic	42kDa	69.6662	0.304094
96	Cre08.g383400.t1.1	(M=2) PTHR19331//PTHR19331:SF367 - LYSYL OXIDASE-RELATED	220kDa	23.0192	0.923986
97	Cre14.g616700.t1.1	(1 of 1) 2.6.1.57 - Aromatic-amino-acid transaminase	105kDa	127.135	0.26638
98	Cre16.g693601.t1.1	(1 of 5) PTHR16631:SF9 - GLUCAN 1,3-BETA-GLUCOSIDASE	40kDa	58.188	0.206331
99	Cre05.g244350.t1.2	3-carboxy-cis,cis-mucoante lactonizing enzyme	27kDa	9.81368	0.888811
100	Cre13.g585000.t3.1	3-carboxy-cis,cis-mucoante lactonizing enzyme	46kDa	40.8257	0.591079
101	Cre11.g467632.t1.1	Glycosidases	120kDa	7.95551	0.42717
102	Cre11.g480250.t2.1	Lipase3	70kDa	21.3762	0.228524
103	Cre16.g660390.t2.1	N-acetylgalactosamine 4-sulfate 6-O-sulfotransferase	127kDa	1.28264	1.00418
104	Cre16.g690950.t1.2	Quinoprotein alcohol dehydrogenase-like	66kDa	15.0549	0.798605
ER/Golgi Related Proteins
105	Cre03.g152850.t1.2	(M=1) PTHR10680 - PEPTIDYL-GLYCINE ALPHA-AMIDATING MONOOXYGENASE	99kDa	9.09802	0.573298
106	Cre09.g415400.t1.1	(M=1) PF08314 - Secretory pathway protein Sec39	262kDa	2.18949	1.00103
107	Cre12.g512000.t1.1	(M=4) PTHR11884 - SELECTIN LIGAND RELATED	120kDa	41.7865	0.575637
108	Cre01.g005050.t1.1	(M=2) K06816 - golgi apparatus protein 1	97kDa	38.3396	0.705814
109	Cre12.g503500.t1.1	(M=2) K06816 - golgi apparatus protein 1	99kDa	9.87647	0.819168
110	Cre10.g439850.t1.2	(M=2) KOG1278 - Endosomal membrane proteins, EMP70	73kDa	34.9689	0.624042
111	Cre01.g038400.t1.2	Calreticulin 2, calcium-binding protein	47kDa	2.33988	0.496183
112	Cre12.g522450.t1.2	COP-II coat subunit	138kDa	24.025	0.471939
113	Cre02.g080650.t1.2	Endoplasmic reticulum associated heat shock protein 90B	93kDa	28.337	0.351188
114	Cre02.g080700.t1.2	Endoplasmic reticulum associated Hsp70 protein	72kDa	42.0564	0.353271
115	Cre10.g439900.t1.2	ER-located HSP110/SSE-like protein	121kDa	7.01523	0.309852
116	Cre01.g034000.t1.2	Importin beta	97kDa	30.3295	0.746446
117	Cre13.g562450.t1.2	Importin beta, RAN-binding protein 7,8	114kDa	34.5686	0.459063
118	Cre14.g633750.t1.1	Importin beta-3 homolog	122kDa	61.9022	0.532401
119	Cre06.g284900.t1.2	Peptidyl-prolyl cis-trans isomerase, cyclophilin-type	24kDa	20.5668	0.448596
120	Cre11.g479050.t1.2	Peptidyl-prolyl cis-trans isomerase, FKBP-type	15kDa	4.90507	0.636112
121	Cre01.g033550.t1.2	Protein disulfide isomerase	27kDa	13.3144	0.305755
122	Cre02.g088200.t1.2	Protein disulfide isomerase 1	58kDa	68.8072	0.348981
123	Cre12.g494350.t1.2	(M=1) PTHR10766:SF1 - TRANSMEMBRANE 9 SUPERFAMILY PROTEIN	76kDa	12.4145	0.62535
124	Cre08.g374250.t1.1	Plus agglutinin protein	266kDa	12.8294	0.526441
125	Cre11.g477950.t1.1	ADP-ribosylglycohydrolase	94kDa	54.5512	0.188968
Flagellar Related Proteins
126	Cre09.g392867.t1.1	Flagella membrane glycoprotein, major form	433kDa	326.563	0.206674
127	Cre02.g077750.t1.2	Flagellar Associated Protein	82kDa	35.7342	0.409876
128	Cre02.g077850.t1.2	Flagellar Associated Protein	83kDa	157.565	0.222535
129	Cre02.g081050.t1.2	Flagellar Associated Protein	56kDa	74.7453	0.230591
130	Cre07.g321400.t1.1	Flagellar Associated Protein	199kDa	131.644	0.0803192
131	Cre09.g393450.t1.1	Flagellar Associated Protein	159kDa	42.0015	0.14085
132	Cre09.g394200.t1.1	Flagellar Associated Protein	156kDa	474.741	0.314652
133	Cre16.g650600.t1.2	Mastigoneme-like flagellar protein	205kDa	199.54	0.255809
134	Cre06.g309900.t1.2	Predicted protein with sequence similarity to mastigoneme protein	98kDa	2.74158	0.918368
135	Cre07.g330200.t1.2	Radial spoke protein 9	30kDa	4.43274	0.75478
Kinases
136	Cre13.g573800.t1.2	(M=2) 2.7.1.48 - Uridine kinase.	49kDa	9.28958	0.453687
137	Cre09.g400800.t1.2	(M=1) PTHR26392//PTHR26392:SF124 - MITOGEN-ACTIVATED PROTEIN KINASE KINASE KINASE 7-RELATED	165kDa	6.87281	0.413009
138	Cre06.g258950.t1.1	(1 of 543) 2.7.11.1 - Non-specific serine/threonine protein kinase / Threonine-specific protein kinase	94kDa	18.9762	0.153862
139	Cre09.g401050.t1.1	(1 of 15) 2.7.11.18 - [Myosin light-chain] kinase / Smooth-muscle-myosin-light-chain kinase	194kDa	72.4974	0.419741
140	Cre02.g095150.t1.2	(1 of 543) 2.7.11.1 - Non-specific serine/threonine protein kinase	120kDa	23.0055	0.604624
141	Cre12.g487700.t1.2	(1 of 543) 2.7.11.1 - Non-specific serine/threonine protein kinase, beta-sandwich domain of Sec23/24	77kDa	93.1174	0.170028
142	Cre06.g254917.t1.1	Non-specific serine/threonine protein kinase, Proline rich extensin signature	389kDa	4.3267	0.557387
143	Cre02.g079500.t1.1	(M=28) PTHR24420 - LEUCINE-RICH REPEAT RECEPTOR-LIKE PROTEIN KINASE	99kDa	5.27067	0.390747
144	Cre10.g463370.t1.2	Smooth-muscle-myosin-light-chain kinase, Proline rich extensin signature, Vaccinia Virus protein VP39	39kDa	90.3467	0.520349
Other
145	Cre16.g683550.t1.2	(M=1) PTHR19384//PTHR19384:SF49 - FLAVODOXIN-RELATED	182kDa	3.20615	0.57471
146	Cre14.g629050.t1.2	(M=1) PF02298 - Plastocyanin-like domain	27kDa	7.88772	0.579863
147	Cre13.g570700.t1.1	(M=1) PF00187 - Chitin recognition protein	69kDa	4.80829	0.400424
148	Cre12.g491952.t1.1	(M=13) KOG3454 - U1 snRNP-specific protein C	281kDa	99.8617	0.406733
149	Cre10.g452200.t1.1	(M=3) KOG0107 - Alternative splicing factor SRp20/9G8 (RRM superfamily)	251kDa	11.944	0.698424
150	Cre10.g428950.t1.2	(M=4) PTHR11019//PTHR11019:SF30 - THIJ/PFPI	37kDa	3.70569	0.78875
151	Cre10.g423800.t1.1	(M=2) PTHR12604 - KU AUTOANTIGEN DNA HELICASE	108kDa	12.6739	0.829648
152	Cre06.g298650.t1.2	(M=1) K03257 - translation initiation factor 4A	53kDa	111.047	0.518695
153	Cre04.g219000.t1.2	(M=2) PTHR10887:SF165 - HELICASE MOV-10-RELATED	301kDa	1.92305	0.828521
154	Cre02.g074300.t1.1	(M=1) PF11707 - Ribosome 60S biogenesis N-terminal	341kDa	3.54918	1.11702
155	Cre01.g032600.t1.1	Hypothetical protein	63kDa	7.29507	0.722029
156	Cre03.g178450.t1.2	Chaperonin 10	11kDa	3.21437	0.844665
157	Cre10.g434650.t1.1	Copper transport accessory protein	73kDa	7.98179	0.643367
158	Cre12.g546550.t1.1	Fe-assimilating protein	38kDa	138.035	0.215741
159	Cre13.g573450.t1.2	(M=1) KOG1896 - mRNA cleavage and polyadenylation factor II complex, subunit CFT1 (CPSF subunit)	188kDa	4.90264	1.04047
160	Cre16.g692751.t1.1	(M=1) K13984 - thioredoxin domain-containing protein 5	15kDa	3.50795	0.647581
161	Cre07.g334100.t1.1	(M=1) PTHR10663:SF54 - EMB30/GNOM-LIKE PROTEIN	164kDa	10.0034	0.397466
162	Cre16.g662250.t1.1	(M=1) PTHR12106 - SORTILIN RELATED	93kDa	3.99563	0.653788
163	Cre14.g613950.t1.2	(M=1) PTHR19229//PTHR19229:SF72 - ATP-BINDING CASSETTE TRANSPORTER SUBFAMILY A (ABCA) // SUBFAMILY NOT NAMED	112kDa	2.29949	0.289795
164	Cre01.g021500.t1.1	(M=1) PTHR12385:SF22 - PREDICTED PROTEIN	87kDa	11.5229	0.376088
165	Cre05.g239450.t1.1	(M=1) PTHR23339:SF29 - PREDICTED PROTEIN (FRAGMENT)	203kDa	2.15968	0.969673
166	Cre04.g216050.t1.1	(M=1) PTHR24420:SF494 - PREDICTED PROTEIN (FRAGMENT)	375kDa	3.21486	0.303176
167	Cre05.g242100.t1.1	(M=5) PTHR10795:SF112 - PREDICTED PROTEIN	127kDa	8.02046	0.836297
168	Cre16.g677205.t1.1	(M=5) PTHR13062:SF1 - PREDICTED PROTEIN	240kDa	201.404	0.638958
169	Cre16.g677765.t1.1	(M=5) PTHR13062:SF1 - PREDICTED PROTEIN	228kDa	27.4809	0.87268
170	Cre03.g192350.t1.1	(M=15) PF01344 - Kelch motif	49kDa	11.0853	0.389631
171	Cre12.g533100.t1.1	(M=2) PF07452 - CHRD domain	21kDa	32.2182	0.135771
172	Cre12.g533150.t1.1	(M=2) PF07452 - CHRD domain	20kDa	20.6764	0.398771
173	Cre07.g340450.t1.1	(M=2) PF07691 - PA14 domain	513kDa	130.672	0.260043
174	Cre10.g436800.t1.1	(M=2) PF07691 - PA14 domain	533kDa	32.3329	1.00274
175	Cre08.g370900.t1.1	(M=2) PTHR22870//PTHR22870:SF116 - REGULATOR OF CHROMOSOME CONDENSATION	62kDa	8.63945	0.307857
176	Cre08.g363100.t1.1	(M=2) PTHR23301 - CHITIN BINDING PERITROPHIN-A	196kDa	5.11426	0.719196
177	Cre10.g421150.t1.1	(M=21) PF01822 - WSC domain	279kDa	30.0284	0.786993
178	Cre10.g427800.t1.1	(M=21) PF01822 - WSC domain	91kDa	12.1365	0.515497
179	Cre17.g708950.t1.1	(M=21) PF01822 - WSC domain	95kDa	2.32495	1.03864
180	Cre01.g017900.t1.1	(M=5) PF01011 - PQQ enzyme repeat	113kDa	18.2763	0.51064
181	Cre13.g563500.t1.1	(M=5) PF01011 - PQQ enzyme repeat	113kDa	17.0152	0.532952
182	Cre03.g192250.t1.1	(M=50) KOG2302 - T-type voltage-gated Ca2+ channel, pore-forming alpha1I subunit	333kDa	25.8058	0.257636
183	Cre07.g327950.t1.1	(M=50) KOG2302 - T-type voltage-gated Ca2+ channel, pore-forming alpha1I subunit	240kDa	18.8637	0.241459
184	Cre16.g654700.t1.1	(M=6) KOG0956 - PHD finger protein AF10	280kDa	12.1507	0.32051
185	Cre14.g609700.t1.1	(M=9) PF03351 - DOMON domain	62kDa	3.83496	0.627529
186	Cre09.g400850.t1.1	Putative polycystin cation channel	840kDa	28.1511	0.377171
187	Cre12.g527850.t1.1	Translin-like protein	32kDa	5.14711	0.813043
188	Cre06.g279700.t1.1	(M=6) PTHR15535 - TRANSMEMBRANE PROTEIN 2-RELATED	409kDa	22.2301	1.01337
189	Cre15.g642050.t1.2	(M=1) PTHR14387 - THADA/DEATH RECEPTOR INTERACTING PROTEIN	145kDa	1.29351	0.907443
190	Cre12.g532850.t1.1	(M=2) PTHR18966//PTHR18966:SF42 - IONOTROPIC GLUTAMATE RECEPTOR // SUBFAMILY NOT NAMED	72kDa	11.2629	0.950856
191	Cre12.g523950.t1.2	(M=1) PTHR21229 - LUNG SEVEN TRANSMEMBRANE RECEPTOR	49kDa	4.53469	0.807877
192	Cre04.g229550.t1.1	(M=2) PF00530//PF06011 - Scavenger receptor cysteine-rich domain // Transient receptor potential (TRP) ion channel	414kDa	11.5174	0.997567
193	Cre03.g155750.t1.1	(M=32) KOG0487 - Transcription factor Abd-B, contains HOX domain	65kDa	19.806	0.298769
194	Cre03.g192201.t1.1	(M=32) KOG0487 - Transcription factor Abd-B, contains HOX domain	72kDa	8.83841	0.570282
195	Cre15.g635067.t1.1	- (1 of 3) PTHR30570 - PERIPLASMIC PHOSPHATE BINDING COMPONENT OF PHOSPHATE ABC TRANSPORTER	87kDa	24.1964	0.294308
196	Cre12.g547302.t1.1	(1 of 11) PF13360 - PQQ-like domain (PQQ_2)	109kDa	36.2242	0.532512
197	Cre16.g668700.t1.2	Growth factor receptor domain	87kDa	14.0942	0.236483
198	Cre01.g042300.t1.1	Scavenger receptor cysteine rich (SRCR) protein	195kDa	4.66796	0.700811
199	Cre04.g219050.t1.1	Scavenger receptor cysteine rich (SRCR) protein	276kDa	33.7305	0.234598
200	Cre06.g296300.t1.1	Scavenger receptor cysteine rich (SRCR) protein	50kDa	2.07093	1.01048
201	Cre10.g458900.t1.1	SRCR domain profile	46kDa	15.3376	0.19391
202	Cre10.g458850.t1.2	SRCR_2	47kDa	3.53757	0.432486
203	Cre10.g420850.t1.1	SRCR-like	53kDa	6.49989	0.405267
204	Cre16.g691450.t1.2	TPR-like	73kDa	9.91039	1.03719
205	Cre01.g010650.t1.2	Type I antifreeze protein signature	205kDa	2.73408	1.13152
206	Cre12.g497900.t1.1	Type I antifreeze protein signature	162kDa	12.4747	0.577555
Proteases
207	Cre17.g728100.t1.2	(M=1) PTHR11014//PTHR11014:SF41 - PEPTIDASE M20 FAMILY MEMBER	50kDa	5.09188	0.546173
208	Cre01.g010832.t1.1	(M=1) PTHR12411//PTHR12411:SF160 - CYSTEINE PROTEASE FAMILY C1-RELATED // SUBFAMILY NOT NAMED	66kDa	5.80083	0.823304
209	Cre03.g191900.t1.2	(M=2) KOG1872 - Ubiquitin-specific protease	345kDa	17.3427	0.628978
210	Cre14.g632450.t1.1	(M=2) PTHR21131 - SERINE-TYPE ENDOPEPTIDASE INHIBITOR	105kDa	13.6808	1.04612
211	Cre06.g279400.t1.2	(M=4) 3.4.16.5 - Carboxypeptidase C.	64kDa	13.7221	0.359901
212	Cre13.g567650.t1.1	(M=1) 3.4.14.2 - Dipeptidyl-peptidase II.	60kDa	4.34041	0.651481
213	Cre02.g078950.t1.1	(M=48) PF05548 - Gametolysin peptidase M11	93kDa	11.7019	0.579813
214	Cre03.g170850.t1.1	(M=48) PF05548 - Gametolysin peptidase M11	69kDa	26.2067	0.247406
215	Cre06.g278161.t1.1	(M=48) PF05548 - Gametolysin peptidase M11	79kDa	12.5808	0.256906
216	Cre06.g278165.t1.1	(M=48) PF05548 - Gametolysin peptidase M11	79kDa	34.3304	0.245231
217	Cre07.g333400.t1.1	(M=48) PF05548 - Gametolysin peptidase M11	89kDa	5.51818	0.559162
218	Cre09.g396772.t1.1	(M=48) PF05548 - Gametolysin peptidase M11	107kDa	9.47477	0.255873
219	Cre13.g605200.t2.1	(M=48) PF05548 - Gametolysin peptidase M11	77kDa	35.7839	0.248042
220	Cre17.g708450.t1.1	(M=48) PF05548 - Gametolysin peptidase M11	85kDa	28.7146	0.328258
221	Cre17.g718468.t1.2	(M=48) PF05548 - Gametolysin peptidase M11	68kDa	42.6831	0.340917
222	Cre01.g049950.t1.1	(M=5) PTHR10795//PTHR10795:SF75 - PROPROTEIN CONVERTASE SUBTILISIN/KEXIN	123kDa	50.0152	0.186607
223	Cre02.g095087.t1.1	Cysteine endopeptidase	69kDa	5.74094	0.21628
224	Cre09.g407700.t1.2	Cysteine endopeptidase	54kDa	13.2378	0.576356
225	Cre14.g631100.t1.1	Cysteine endopeptidase	252kDa	16.6008	1.0664
226	Cre03.g144564.t1.1	Matrix metalloproteinase	81kDa	79.0358	0.407101
227	Cre09.g393700.t1.1	Matrix metalloproteinase	71kDa	114.782	0.112821
228	Cre17.g718500.t1.1	Matrix metalloproteinase, gamete lytic enzyme (G-lysin)	74kDa	203.172	0.265416
229	Cre16.g692200.t1.1	Metalloproteinase of VMP family	91kDa	23.8708	0.925093
230	Cre01.g026500.t1.1	Pepsin-type aspartyl protease	54kDa	4.49968	0.597946
231	Cre05.g240900.t1.2	Metalloproteases, (1 of 7) PTHR11339:SF290 - PROTEIN T26A8.1	128kDa	2.8079	1.04533
Not Annotated
232	Cre01.g010400.t1.2	Not annotated	20kDa	9.6947	0.258712
233	Cre01.g045100.t1.2	Not annotated	21kDa	5.2687	0.195685
234	Cre06.g251000.t1.2	Not annotated	36kDa	8.22714	0.569851
235	Cre06.g263700.t1.1	Not annotated	24kDa	16.6732	0.159269
236	Cre06.g307750.t1.2	Not annotated	36kDa	24.8195	0.633646
237	Cre06.g308050.t1.2	Not annotated	24kDa	6.16011	0.135264
238	Cre06.g309550.t1.1	Not annotated	83kDa	1.2113	0.822787
239	Cre08.g368850.t1.2	Not annotated	28kDa	47.3305	0.723415
240	Cre08.g373346.t1.1	Not annotated	48kDa	2.1424	0.499218
241	Cre09.g387949.t1.1	Not annotated	47kDa	19.3935	0.294612
242	Cre09.g406600.t1.1	Not annotated	38kDa	99.3241	0.191024
243	Cre11.g467725.t1.1	Not annotated	43kDa	3.73787	0.415328
244	Cre12.g552100.t1.1	Not annotated	26kDa	6.99357	0.540592
245	Cre14.g616650.t1.2	Not annotated	105kDa	18.2101	0.461079
246	Cre17.g708750.t1.2	Not annotated	34kDa	23.6878	0.201163
247	Cre17.g722300.t1.1	Not annotated	29kDa	13.8518	0.748485
