# Supplementary material for: Cilia-based peptidergic signaling
Source: PLoS Biol. 2019 Dec 6;17(12):e3000566. doi: 10.1371/journal.pbio.3000566 (PMC6919629; doi:10.1371/journal.pbio.3000566)
Supplement: S4 Table — Accession number, Phytozome annotation, molecular mass, normalized total spectral counts (mean), and relative standard deviation are shown. Six cell wall–related proteins, four flagellar-associated proteins, and FMG1 fall into this group. Three MMPs (MMP3, MMP13, G-lysin) were included. Four enzymes known to play a role in protein synthesis (aromatic amino acid transaminase, translation initiation factor 4A, Glu-tRNA synthetase, and Ala-tRNA ligase), and previously identified in exosomes [81, 82] were identified. FMG1, flagellar membrane glycoprotein 1; MMP, matrix metalloproteinase. (XLSX) [file pbio.3000566.s010.xlsx]

## Sheet: Sheet1
S4 Table - The most prevalent signal peptide-containing proteins.
#	Accession Number	Phytozome Annotation	Molecular Mass	Total spectral count (Mean)	Relative standard deviation (SD/Mean)
1	Cre06.g258800.t1.1	Hydroxyproline-rich glycoprotein component of the outer cell wall	132kDa	563.737	0.346032
2	Cre09.g394200.t1.1	Flagellar Associated Protein	156kDa	474.741	0.314652
3	Cre04.g223100.t1.2	Carbonic anhydrase	42kDa	442.394	1.06253
4	Cre09.g392867.t1.1	Flagella membrane glycoprotein, major form	433kDa	326.563	0.206674
5	Cre17.g718500.t1.1	Matrix metalloproteinase, gamete lytic enzyme (G-lysin)	74kDa	203.172	0.265416
6	Cre16.g677205.t1.1	(M=5) PTHR13062:SF1 - PREDICTED PROTEIN	240kDa	201.404	0.638958
7	Cre16.g650600.t1.2	Mastigoneme-like flagellar protein	205kDa	199.54	0.255809
8	Cre06.g278170.t1.1	Fasciclin-like protein	133kDa	181.712	0.686535
9	Cre02.g077850.t1.2	Flagellar Associated Protein	83kDa	157.565	0.222535
10	Cre09.g401900.t1.2	Proline rich extensin signature	132kDa	155.277	0.14302
11	Cre14.g620600.t1.2	Cell wall protein pherophorin-C2	52kDa	149.794	0.502512
12	Cre12.g546550.t1.1	Fe-assimilating protein	38kDa	138.035	0.215741
13	Cre07.g321400.t1.1	Flagellar Associated Protein	199kDa	131.644	0.0803192
14	Cre07.g340450.t1.1	(M=2) PF07691 - PA14 domain	513kDa	130.672	0.260043
15	Cre14.g616700.t1.1	(1 of 1) 2.6.1.57 - Aromatic-amino-acid transaminase	105kDa	127.135	0.26638
16	Cre09.g393700.t1.1	Matrix metalloproteinase	71kDa	114.782	0.112821
17	Cre06.g298650.t1.2	(M=1) K03257 - translation initiation factor 4A	53kDa	111.047	0.518695
18	Cre12.g491952.t1.1	(M=13) KOG3454 - U1 snRNP-specific protein C	281kDa	99.8617	0.406733
19	Cre09.g406600.t1.1	Not annotated	38kDa	99.3241	0.191024
20	Cre12.g487700.t1.2	(1 of 543) 2.7.11.1 - Non-specific serine/threonine protein kinase, beta-sandwich domain of Sec23/24	77kDa	93.1174	0.170028
21	Cre10.g463370.t1.2	Smooth-muscle-myosin-light-chain kinase, Proline rich extensin signature, Vaccinia Virus protein VP39	39kDa	90.3467	0.520349
22	Cre02.g102050.t1.1	Proline rich extensin signature	92kDa	88.406	0.586945
23	Cre03.g144564.t1.1	Matrix metalloproteinase	81kDa	79.0358	0.407101
24	Cre02.g143200.t1.1	(M=2) 6.1.1.7 - Alanine--tRNA ligase.	122kDa	78.26	0.726892
25	Cre11.g467547.t1.1	Glutamyl/glutaminyl-tRNA synthetase	83kDa	76.2354	0.156634
26	Cre02.g081050.t1.2	Flagellar Associated Protein	56kDa	74.7453	0.230591
27	Cre02.g077800.t1.2	Proline rich extensin signature	86kDa	74.1411	0.482787
28	Cre09.g401050.t1.1	(1 of 15) 2.7.11.18 - [Myosin light-chain] kinase / Smooth-muscle-myosin-light-chain kinase	194kDa	72.4974	0.419741
29	Cre05.g238650.t1.1	Cell wall protein pherophorin-C5	58kDa	72.326	0.589313
