# Supplementary material for: Cilia-based peptidergic signaling
Source: PLoS Biol. 2019 Dec 6;17(12):e3000566. doi: 10.1371/journal.pbio.3000566 (PMC6919629; doi:10.1371/journal.pbio.3000566)
Supplement: S5 Table — To explore proteins identified in mating ectosomes but placed into the Other (O) category based on Pred Algo analysis (S1 Table), TMHMM analysis was used to search for transmembrane domains (http://www.cbs.dtu.dk/services/TMHMM/); 38 additional proteins in mating ectosomes were identified as membrane proteins. Accession number, number of predicted transmembrane helices (#TMHs), and Phytozome annotation are provided. (XLSX) [file pbio.3000566.s011.xlsx]

## Sheet: Sheet1
S5 Table - Membrane proteins in mating ectosomes.
#	Accession Number	#TMHs	Phytozome Annotation
1	Cre01.g044600.t1.2	2	(M=3)PTHR10774//PTHR10774:SF28-EXTENDED SYNAPTOTAGMIN-RELATED//SUBFAMILY NOT NAMED
2	Cre01.g051950.t1.2	1	Pepsin-type aspartyl protease
3	Cre02.g076200.t1.1	1	(M=1)PTHR11533//PTHR11533:SF96-PROTEASE M1 ZINC METALLOPROTEASE
4	Cre02.g145100.t1.1	8	P-type ATPase/cation transporter,flagellar associated
5	Cre03.g145827.t1.1	1	(M=7)PTHR10795//PTHR10795:SF157-PROPROTEIN CONVERTASE SUBTILISIN/KEXIN//UNCHARACTERIZED
6	Cre03.g165700.t1.1	1	Pyruvate decarboxylase
7	Cre03.g177500.t1.1	2	(M=4)PTHR12300-HVA22-LIKEPROTEINS
8	Cre03.g192850.t1.2	1	(M=1)K14521-N-acetyltransferase 10
9	Cre03.g194350.t1.2	1	Not annotated
10	Cre06.g250902.t1.1	1	(M=1)PTHR21091:SF9-5-METHYL TETRAHYDROFOLATE: HOMOCYSTEINE METHYLTRANSFERASE
11	Cre06.g280900.t1.1	1	Intra-GolgiQb-SNARE,Gos1/Gos28-family(Qb.II)
12	Cre06.g290100.t1.2	1	Earlyendosomal Qc-SNARE protein,Syx6/Tlg1/Syntaxin6-family(Qc.III.b)
13	Cre06.g298500.t1.1	4	Not annotated
14	Cre06.g308950.t1.2	3	(M=1)PTHR10994:SF27-RETICULON-RELATED(PLANT)
15	Cre07.g332500.t1.2	1	(M=9)PTHR10994//PTHR10994:SF5-RETICULON//UNCHARACTERIZED
16	Cre08.g364151.t1.1	2	Not annotated
17	Cre09.g391801.t1.1	1	Hydroxyproline-rich glycoprotein, cell wall protein
18	Cre09.g393150.t1.2	1	Multi copper ferroxidase
19	Cre09.g402256.t2.1	1	Not annotated
20	Cre09.g402775.t1.1	3	(M=3)PTHR10783:SF20-VACUOLAR TRANSPORTER CHAPERONE 4
21	Cre09.g403600.t1.1	2	Not annotated
22	Cre10.g428200.t1.2	1	(M=8)KOG4205-RNA-binding protein musashi/mRNA cleavage and polyadenylation factor I complex,subunitHRP1
23	Cre10.g434600.t1.2	5	Flagellar Associated Protein
24	Cre10.g439600.t1.1	1	(M=1)KOG2203-GTP-binding protein
25	Cre10.g459200.t1.2	9	P-type ATPase/cation transporter, plasma membrane
26	Cre12.g498950.t1.2	1	Not annotated
27	Cre12.g505350.t1.2	8	P-type ATPase/cation transporter, plasma membrane
28	Cre12.g532450.t1.2	1	(M=3)1.1.1.22-UDP-glucose6-dehydrogenase.
29	Cre13.g584200.t1.2	13	(M=1)PF03595-Voltage-dependent anion channel
30	Cre16.g675958.t1.1	9	(M=2)PTHR10766:SF14-TRANSMEMBRANE 9 SUPERFAMILY PROTEIN MEMBER1
31	Cre16.g685250.t1.2	1	(M=7)PTHR10795//PTHR10795:SF157-PROPROTEIN CONVERTASE SUBTILISIN/KEXIN//UNCHARACTERIZED
32	Cre17.g697650.t1.1	1	(M=1)3.4.21.83-Oligopeptidase B.
33	Cre17.g700750.t1.2	6	(M=4)K07034-mannosyl-3-phospho glycerate phosphatase[EC:3.1.3.70]
34	Cre17.g713200.t1.1	14	Chloroplast oxoglutarate-malate translocator
35	Cre17.g715300.t1.2	6	(M=1)PTHR10877:SF44-FLAGELLAR PROTEIN
36	Cre17.g725301.t1.1	2	(M=1)PTHR23003:SF11-PREDICTED PROTEIN
37	Cre17.g734612.t1.1	11	ABC transporter,multi drug resistance associated protein
38	Cre17.g735450.t1.1	1	(M=7)PTHR10795//PTHR10795:SF157-PROPROTEIN CONVERTASE SUBTILISIN/KEXIN//UNCHARACTERIZED
