# Supplementary material for: Cilia-based peptidergic signaling
Source: PLoS Biol. 2019 Dec 6;17(12):e3000566. doi: 10.1371/journal.pbio.3000566 (PMC6919629; doi:10.1371/journal.pbio.3000566)
Supplement: S6 Table — A comparison of signal peptide–containing proteins identified in the soluble mating secretome [13] and mating ectosomes (present study) yielded a list of 72 proteins common to both datasets, 176 proteins unique to mating ectosomes, and 27 proteins unique to the soluble mating secretome. (XLSX) [file pbio.3000566.s012.xlsx]

## Sheet: Sheet1
S6 Table - Comparison of signal peptide-containing proteins in mating ectosomes and the soluble mating secretome.
	Signal peptide-containing proteins common to ectosomes and secretome			Signal peptide-containing proteins unique to ectosomes			Signal peptide-containing proteins unique to secretome
#	Accession Number	Phytozome Annotation		Accession Number	Phytozome Annotation		Accession Number	Phytozome Annotation
1	Cre01.g034000.t1.2	Importin beta		Cre01.g005050.t1.1	(M=2) K06816 - golgi apparatus protein 1		Cre02.g077800.t1.2	Proline rich extensin signature
2	Cre01.g038400.t1.2	Calreticulin 2, calcium-binding protein		Cre01.g010400.t1.2	Not annotated		Cre02.g089450.t1.2	Proline rich extensin signature
3	Cre01.g049950.t1.1	(M=5) PTHR10795//PTHR10795:SF75 - PROPROTEIN CONVERTASE SUBTILISIN/KEXIN		Cre01.g010650.t1.2	Type I antifreeze protein signature		Cre02.g089500.t1.2	Proline rich extensin signature
4	Cre02.g077800.t1.2	Proline rich extensin signature		Cre01.g010832.t1.1	(M=1) PTHR12411//PTHR12411:SF160 - CYSTEINE PROTEASE FAMILY C1-RELATED // SUBFAMILY NOT NAMED		Cre02.g095087.t1.1	Cysteine endopeptidase
5	Cre02.g077850.t1.2	Flagellar Associated Protein		Cre01.g017900.t1.1	(M=5) PF01011 - PQQ enzyme repeat		Cre02.g102050.t1.1	Proline rich extensin signature
6	Cre02.g079500.t1.1	(M=28) PTHR24420 - LEUCINE-RICH REPEAT RECEPTOR-LIKE PROTEIN KINASE		Cre01.g021500.t1.1	(M=1) PTHR12385:SF22 - PREDICTED PROTEIN		Cre02.g107950.t1.2	Not annotated
7	Cre02.g080650.t1.2	Endoplasmic reticulum associated heat shock protein 90B		Cre01.g026500.t1.1	Pepsin-type aspartyl protease		Cre02.g113250.t1.1	(M=1) KOG2444 - WD40 repeat protein
8	Cre02.g080700.t1.2	Endoplasmic reticulum associated Hsp70 protein		Cre01.g028850.t1.2	(M=12) KOG1530 - Rhodanese-related sulfurtransferase		Cre03.g178450.t1.2	Chaperonin 10
9	Cre02.g081050.t1.2	Flagellar Associated Protein		Cre01.g028950.t1.2	(M=12) KOG1530 - Rhodanese-related sulfurtransferase		Cre04.g226850.t1.2	Pepsin-type aspartyl protease
10	Cre02.g088200.t1.2	Protein disulfide isomerase 1		Cre01.g031500.t1.2	(M=1) 1.10.3.3 - L-ascorbate oxidase.		Cre05.g243150.t1.1	(M=1) PF04357 - Family of unknown function (DUF490)
11	Cre02.g089450.t1.2	Proline rich extensin signature		Cre01.g032600.t1.1	Hypothetical protein		Cre06.g275050.t1.1	Gamma-glutamyl hydrolase
12	Cre02.g089500.t1.2	Proline rich extensin signature		Cre01.g033550.t1.2	Protein disulfide isomerase		Cre06.g293051.t1.1	(M=1) PF05021 - NPL4 family
13	Cre02.g094450.t1.2	Cell wall protein pherophorin-C21		Cre01.g042300.t1.1	Scavenger receptor cysteine rich (SRCR) protein		Cre06.g304500.t1.2	Zygote-specific protein
14	Cre02.g095087.t1.1	Cysteine endopeptidase		Cre01.g045100.t1.2	Not annotated		Cre07.g327950.t1.1	(M=50) KOG2302 - T-type voltage-gated Ca2+ channel, pore-forming alpha1I subunit
15	Cre02.g095095.t1.1	Cell wall protein pherophorin-C12		Cre01.g045200.t1.1	(M=1) PF06351 - Allene oxide cyclase		Cre08.g358522.t1.1	Cysteine endopeptidase
16	Cre02.g095150.t1.2	(1 of 543) 2.7.11.1 - Non-specific serine/threonine protein kinase		Cre01.g053288.t1.2	(M=1) 6.5.1.4 - RNA-3'-phosphate cyclase.		Cre09.g387949.t1.1	Not annotated
17	Cre02.g102050.t1.1	Proline rich extensin signature		Cre02.g074300.t1.1	(M=1) PF11707 - Ribosome 60S biogenesis N-terminal		Cre09.g401900.t1.2	Proline rich extensin signature
18	Cre02.g115950.t1.2	(M=3) PTHR10963 - GLYCOSYL HYDROLASE-RELATED		Cre02.g077550.t1.2	Pherophorin		Cre09.g406600.t1.1	Not annotated
19	Cre02.g143200.t1.1	(M=2) 6.1.1.7 - Alanine--tRNA ligase.		Cre02.g077750.t1.2	Flagellar Associated Protein		Cre10.g458900.t1.1	SRCR_2
20	Cre03.g144564.t1.1	Matrix metalloproteinase		Cre02.g078950.t1.1	(M=48) PF05548 - Gametolysin peptidase M11		Cre11.g467725.t1.1	Not annotated
21	Cre03.g178450.t1.2	Chaperonin 10		Cre02.g079450.t1.1	Proline rich extensin signature		Cre11.g475450.t1.2	(M=1) PTHR14159 - MACHADO-JOSEPH DISEASE PROTEIN 1 (ATAXIN-3)
22	Cre03.g190500.t1.2	Glycoside-hydrolase-like protein		Cre02.g085850.t1.1	Arylsulfatase		Cre11.g480950.t1.2	(M=5) PTHR13711 - SWI/SNF-RELATED CHROMATIN BINDING PROTEIN
23	Cre05.g238650.t1.1	Cell wall protein pherophorin-C5		Cre02.g097000.t1.2	(M=1) K01464 - dihydropyrimidinase		Cre12.g533100.t1.1	(M=2) PF07452 - CHRD domain
24	Cre05.g238687.t1.1	(M=71) PF12499 - Pherophorin		Cre02.g118650.t1.1	(M=71) PF12499 - Pherophorin		Cre12.g533150.t1.1	(M=2) PF07452 - CHRD domain
25	Cre06.g258800.t1.1	Hydroxyproline-rich glycoprotein component of the outer cell wall		Cre02.g144005.t1.1	(M=6) PF00657 - GDSL-like Lipase/Acylhydrolase		Cre14.g618550.t1.2	Not annotated
26	Cre06.g279400.t1.2	(M=4) 3.4.16.5 - Carboxypeptidase C.		Cre03.g152850.t1.2	(M=1) PTHR10680 - PEPTIDYL-GLYCINE ALPHA-AMIDATING MONOOXYGENASE		Cre14.g630750.t1.1	Mitogen-Activated Protein Kinase Kinase Kinase
27	Cre06.g298650.t1.2	(M=1) K03257 - translation initiation factor 4A		Cre03.g155300.t1.1	(M=71) PF12499 - Pherophorin		Cre16.g655150.t1.2	(M=4) PF00805 - Pentapeptide repeats (8 copies)
28	Cre07.g321400.t1.1	Flagellar Associated Protein		Cre03.g155750.t1.1	(M=32) KOG0487 - Transcription factor Abd-B, contains HOX domain
29	Cre07.g327950.t1.1	(M=50) KOG2302 - T-type voltage-gated Ca2+ channel, pore-forming alpha1I subunit		Cre03.g170850.t1.1	(M=48) PF05548 - Gametolysin peptidase M11
30	Cre07.g330200.t1.2	Radial spoke protein 9		Cre03.g191900.t1.2	(M=2) KOG1872 - Ubiquitin-specific protease
31	Cre07.g330750.t1.1	(M=71) PF12499 - Pherophorin		Cre03.g192201.t1.1	(M=32) KOG0487 - Transcription factor Abd-B, contains HOX domain
32	Cre07.g340450.t1.1	(M=2) PF07691 - PA14 domain		Cre03.g192250.t1.1	(M=50) KOG2302 - T-type voltage-gated Ca2+ channel, pore-forming alpha1I subunit
33	Cre09.g387949.t1.1	Not annotated		Cre03.g192350.t1.1	(M=15) PF01344 - Kelch motif
34	Cre09.g392319.t1.1	Hydroxyproline-rich cell wall protein		Cre03.g204500.t1.1	Proline rich extensin signature
35	Cre09.g393700.t1.1	Matrix metalloproteinase		Cre04.g216050.t1.1	(M=1) PTHR24420:SF494 - PREDICTED PROTEIN (FRAGMENT)
36	Cre09.g394200.t1.1	Flagellar Associated Protein		Cre04.g219000.t1.2	(M=2) PTHR10887:SF165 - HELICASE MOV-10-RELATED
37	Cre09.g400800.t1.2	(M=1) PTHR26392//PTHR26392:SF124 - MITOGEN-ACTIVATED PROTEIN KINASE KINASE KINASE 7-RELATED		Cre04.g219050.t1.1	Scavenger receptor cysteine rich (SRCR) protein
38	Cre09.g401050.t1.1	(1 of 15) 2.7.11.18 - [Myosin light-chain] kinase / Smooth-muscle-myosin-light-chain kinase		Cre04.g223050.t1.2	Carbonic anhydrase, alpha type, periplasmic
39	Cre09.g401900.t1.2	Proline rich extensin signature		Cre04.g223100.t1.2	Carbonic anhydrase
40	Cre09.g406600.t1.1	Not annotated		Cre04.g229550.t1.1	(M=2) PF00530//PF06011 - Scavenger receptor cysteine-rich domain // Transient receptor potential (TRP) ion channel
41	Cre09.g407700.t1.2	Cysteine endopeptidase		Cre05.g239450.t1.1	(M=1) PTHR23339:SF29 - PREDICTED PROTEIN (FRAGMENT)
42	Cre09.g409901.t1.1	(M=71) PF12499 - Pherophorin		Cre05.g239800.t2.1	(M=2) KOG3731 - Sulfatases
43	Cre10.g421600.t1.2	(M=2) 6.1.1.3 - Threonine--tRNA ligase.		Cre05.g240900.t1.2	Metalloproteases, (1 of 7) PTHR11339:SF290 - PROTEIN T26A8.1
44	Cre10.g431800.t1.2	Arylsulfatase		Cre05.g242100.t1.1	(M=5) PTHR10795:SF112 - PREDICTED PROTEIN
45	Cre10.g439900.t1.2	ER-located HSP110/SSE-like protein		Cre05.g243450.t2.1	Glyoxal or galactose oxidase
46	Cre10.g458900.t1.1	SRCR domain profile		Cre05.g244350.t1.2	3-carboxy-cis,cis-mucoante lactonizing enzyme
47	Cre10.g463350.t1.2	Hydroxyproline-rich glycoprotein		Cre06.g251000.t1.2	Not annotated
48	Cre11.g467547.t1.1	Glutamyl/glutaminyl-tRNA synthetase		Cre06.g254917.t1.1	Non-specific serine/threonine protein kinase, Proline rich extensin signature
49	Cre11.g467632.t1.1	Glycosidases		Cre06.g258950.t1.1	(1 of 543) 2.7.11.1 - Non-specific serine/threonine protein kinase / Threonine-specific protein kinase
50	Cre11.g467725.t1.1	Not annotated		Cre06.g263700.t1.1	Not annotated
51	Cre11.g468359.t1.1	(M=71) PF12499 - Pherophorin		Cre06.g272250.t1.1	(M=71) PF12499 - Pherophorin
52	Cre11.g477950.t1.1	ADP-ribosylglycohydrolase		Cre06.g278161.t1.1	(M=48) PF05548 - Gametolysin peptidase M11
53	Cre12.g487700.t1.2	(1 of 543) 2.7.11.1 - Non-specific serine/threonine protein kinase, beta-sandwich domain of Sec23/24		Cre06.g278162.t1.1	Cell wall protein pherophorin-C3
54	Cre12.g488450.t1.1	Extracellular matrix protein		Cre06.g278165.t1.1	(M=48) PF05548 - Gametolysin peptidase M11
55	Cre12.g491952.t1.1	(M=13) KOG3454 - U1 snRNP-specific protein C		Cre06.g278170.t1.1	Fasciclin-like protein
56	Cre12.g522450.t1.2	COP-II coat subunit		Cre06.g278252.t1.1	Glyoxal or galactose oxidase
57	Cre12.g533100.t1.1	(M=2) PF07452 - CHRD domain		Cre06.g279700.t1.1	(M=6) PTHR15535 - TRANSMEMBRANE PROTEIN 2-RELATED
58	Cre12.g533150.t1.1	(M=2) PF07452 - CHRD domain		Cre06.g284900.t1.2	Peptidyl-prolyl cis-trans isomerase, cyclophilin-type
59	Cre12.g546550.t1.1	Fe-assimilating protein		Cre06.g293150.t1.2	(M=4) KOG4754 - Predicted phosphoglycerate mutase
60	Cre13.g562450.t1.2	Importin beta, RAN-binding protein 7,8		Cre06.g293800.t1.1	(M=19) PTHR10342 - ARYLSULFATASE
61	Cre13.g605200.t2.1	(M=48) PF05548 - Gametolysin peptidase M11		Cre06.g296300.t1.1	Scavenger receptor cysteine rich (SRCR) protein
62	Cre14.g620600.t1.2	Cell wall protein pherophorin-C2		Cre06.g299150.t1.1	Cell wall protein pherophorin-C9
63	Cre14.g633750.t1.1	Importin beta-3 homolog		Cre06.g303200.t1.1	(M=2) PF07202 - T-complex protein 10 C-terminus
64	Cre16.g650600.t1.2	Mastigoneme-like flagellar protein		Cre06.g306000.t1.1	Glyoxal or galactose oxidase
65	Cre16.g683550.t1.2	(M=1) PTHR19384//PTHR19384:SF49 - FLAVODOXIN-RELATED		Cre06.g307650.t1.1	(M=1) PF03537 - Glycoside-hydrolase family GH114
66	Cre16.g693600.t1.2	Hydroxyproline-rich cell wall protein		Cre06.g307750.t1.2	Not annotated
67	Cre16.g693601.t1.1	(1 of 5) PTHR16631:SF9 - GLUCAN 1,3-BETA-GLUCOSIDASE		Cre06.g308050.t1.2	Not annotated
68	Cre16.g696000.t1.2	(M=2) PTHR11952:SF2 - UDP-N-ACTEYLGLUCOSAMINE PYROPHOSPHORYLASE 1		Cre06.g309550.t1.1	Not annotated
69	Cre17.g717900.t1.2	Cell wall protein pherophorin-C1		Cre06.g309900.t1.2	Predicted protein with sequence similarity to mastigoneme protein
70	Cre17.g717950.t2.1	(M=71) PF12499 - Pherophorin		Cre07.g333400.t1.1	(M=48) PF05548 - Gametolysin peptidase M11
71	Cre17.g725350.t1.1	(M=1) PTHR12630 - N-LINKED OLIGOSACCHARIDE PROCESSING		Cre07.g334100.t1.1	(M=1) PTHR10663:SF54 - EMB30/GNOM-LIKE PROTEIN
72	Cre17.g728100.t1.2	(M=1) PTHR11014//PTHR11014:SF41 - PEPTIDASE M20 FAMILY MEMBER		Cre07.g338250.t1.1	(M=4) PF04073 - Aminoacyl-tRNA editing domain
73				Cre08.g363100.t1.1	(M=2) PTHR23301 - CHITIN BINDING PERITROPHIN-A
74				Cre08.g368850.t1.2	Not annotated
75				Cre08.g370900.t1.1	(M=2) PTHR22870//PTHR22870:SF116 - REGULATOR OF CHROMOSOME CONDENSATION
76				Cre08.g373346.t1.1	Not annotated
77				Cre08.g374250.t1.1	Plus agglutinin protein
78				Cre08.g383400.t1.1	(M=2) PTHR19331//PTHR19331:SF367 - LYSYL OXIDASE-RELATED
79				Cre09.g388351.t1.1	(M=71) PF12499 - Pherophorin
80				Cre09.g389050.t1.1	Molybdopterin cofactor sulfurase family protein
81				Cre09.g392867.t1.1	Flagella membrane glycoprotein, major form
82				Cre09.g393450.t1.1	Flagellar Associated Protein
83				Cre09.g394436.t1.1	(M=3) 3.6.1.1 - Inorganic diphosphatase.
84				Cre09.g396772.t1.1	(M=48) PF05548 - Gametolysin peptidase M11
85				Cre09.g396800.t1.1	PROKAR_LIPOPROTEIN
86				Cre09.g397660.t1.1	Proline rich extensin signature
87				Cre09.g398900.t1.1	Vegetative cell wall protein gp1
88				Cre09.g400850.t1.1	Putative polycystin cation channel
89				Cre09.g415400.t1.1	(M=1) PF08314 - Secretory pathway protein Sec39
90				Cre10.g420850.t1.1	SRCR-like
91				Cre10.g421150.t1.1	(M=21) PF01822 - WSC domain
92				Cre10.g423800.t1.1	(M=2) PTHR12604 - KU AUTOANTIGEN DNA HELICASE
93				Cre10.g427800.t1.1	(M=21) PF01822 - WSC domain
94				Cre10.g428950.t1.2	(M=4) PTHR11019//PTHR11019:SF30 - THIJ/PFPI
95				Cre10.g432600.t1.1	(M=19) PTHR10342 - ARYLSULFATASE
96				Cre10.g434650.t1.1	Copper transport accessory protein
97				Cre10.g434850.t1.1	Proline rich extensin signature
98				Cre10.g435250.t1.1	(M=1) PTHR23090 - NH(3)/GLUTAMINE-DEPENDENT NAD(+) SYNTHETASE
99				Cre10.g436800.t1.1	(M=2) PF07691 - PA14 domain
100				Cre10.g439850.t1.2	(M=2) KOG1278 - Endosomal membrane proteins, EMP70
101				Cre10.g448900.t1.1	Proline rich extensin signature, Pistil-specific extensin-like signature, structural integrity of a cell wall.
102				Cre10.g451752.t1.1	(M=71) PF12499 - Pherophorin
103				Cre10.g452200.t1.1	(M=3) KOG0107 - Alternative splicing factor SRp20/9G8 (RRM superfamily)
104				Cre10.g452250.t1.1	Proline rich extensin signature, Phase 1 flagellin
105				Cre10.g458850.t1.2	SRCR_2
106				Cre10.g463370.t1.2	Smooth-muscle-myosin-light-chain kinase, Proline rich extensin signature, Vaccinia Virus protein VP39
107				Cre11.g467539.t1.1	Glyoxal or galactose oxidase
108				Cre11.g476600.t1.2	(M=2) PTHR11748//PTHR11748:SF29 - D-LACTATE DEHYDROGENASE // SUBFAMILY NOT NAMED
109				Cre11.g479050.t1.2	Peptidyl-prolyl cis-trans isomerase, FKBP-type
110				Cre11.g480250.t2.1	Lipase3
111				Cre12.g487950.t1.1	(M=48) KOG4462 - WASP-interacting protein VRP1/WIP, contains WH2 domain
112				Cre12.g492600.t1.2	Fasciclin-like protein
113				Cre12.g492650.t1.2	Fasciclin-like protein
114				Cre12.g492700.t1.2	Fasciclin-like protein
115				Cre12.g494350.t1.2	(M=1) PTHR10766:SF1 - TRANSMEMBRANE 9 SUPERFAMILY PROTEIN
116				Cre12.g497900.t1.1	Type I antifreeze protein signature
117				Cre12.g503500.t1.1	(M=2) K06816 - golgi apparatus protein 1
118				Cre12.g512000.t1.1	(M=4) PTHR11884 - SELECTIN LIGAND RELATED
119				Cre12.g523950.t1.2	(M=1) PTHR21229 - LUNG SEVEN TRANSMEMBRANE RECEPTOR
120				Cre12.g527850.t1.1	Translin-like protein
121				Cre12.g532850.t1.1	(M=2) PTHR18966//PTHR18966:SF42 - IONOTROPIC GLUTAMATE RECEPTOR // SUBFAMILY NOT NAMED
122				Cre12.g546800.t1.1	(M=71) PF12499 - Pherophorin
123				Cre12.g547302.t1.1	(1 of 11) PF13360 - PQQ-like domain (PQQ_2)
124				Cre12.g549000.t1.2	Cell wall protein pherophorin-C4
125				Cre12.g552100.t1.1	Not annotated
126				Cre12.g552300.t1.2	C-type lectin
127				Cre13.g563500.t1.1	(M=5) PF01011 - PQQ enzyme repeat
128				Cre13.g567650.t1.1	(M=1) 3.4.14.2 - Dipeptidyl-peptidase II.
129				Cre13.g570700.t1.1	(M=1) PF00187 - Chitin recognition protein
130				Cre13.g573450.t1.2	(M=1) KOG1896 - mRNA cleavage and polyadenylation factor II complex, subunit CFT1 (CPSF subunit)
131				Cre13.g573800.t1.2	(M=2) 2.7.1.48 - Uridine kinase.
132				Cre13.g585000.t3.1	3-carboxy-cis,cis-mucoante lactonizing enzyme
133				Cre14.g609700.t1.1	(M=9) PF03351 - DOMON domain
134				Cre14.g609850.t1.2	Proline rich extensin signature
135				Cre14.g613950.t1.2	(M=1) PTHR19229//PTHR19229:SF72 - ATP-BINDING CASSETTE TRANSPORTER SUBFAMILY A (ABCA) // SUBFAMILY NOT NAMED
136				Cre14.g616650.t1.2	Not annotated
137				Cre14.g616700.t1.1	(1 of 1) 2.6.1.57 - Aromatic-amino-acid transaminase
138				Cre14.g620702.t1.1	(M=71) PF12499 - Pherophorin
139				Cre14.g629050.t1.2	(M=1) PF02298 - Plastocyanin-like domain
140				Cre14.g631100.t1.1	Cysteine endopeptidase
141				Cre14.g632450.t1.1	(M=2) PTHR21131 - SERINE-TYPE ENDOPEPTIDASE INHIBITOR
142				Cre15.g635067.t1.1	- (1 of 3) PTHR30570 - PERIPLASMIC PHOSPHATE BINDING COMPONENT OF PHOSPHATE ABC TRANSPORTER
143				Cre15.g642050.t1.2	(M=1) PTHR14387 - THADA/DEATH RECEPTOR INTERACTING PROTEIN
144				Cre16.g654700.t1.1	(M=6) KOG0956 - PHD finger protein AF10
145				Cre16.g657200.t1.1	(M=18) PF07250 - Glyoxal oxidase N-terminus
146				Cre16.g657250.t1.2	Glyoxal or galactose oxidase
147				Cre16.g660390.t2.1	N-acetylgalactosamine 4-sulfate 6-O-sulfotransferase
148				Cre16.g662250.t1.1	(M=1) PTHR12106 - SORTILIN RELATED
149				Cre16.g668700.t1.2	Growth factor receptor domain
150				Cre16.g676150.t1.2	Mn superoxide dismutase
151				Cre16.g677205.t1.1	(M=5) PTHR13062:SF1 - PREDICTED PROTEIN
152				Cre16.g677765.t1.1	(M=5) PTHR13062:SF1 - PREDICTED PROTEIN
153				Cre16.g687742.t1.1	(M=19) PF02469 - Fasciclin domain
154				Cre16.g687854.t1.1	Fasciclin-like protein
155				Cre16.g690950.t1.2	Quinoprotein alcohol dehydrogenase-like
156				Cre16.g691450.t1.2	TPR-like
157				Cre16.g692200.t1.1	Metalloproteinase of VMP family
158				Cre16.g692751.t1.1	(M=1) K13984 - thioredoxin domain-containing protein 5
159				Cre16.g693500.t1.1	Hydroxyproline-rich cell wall protein
160				Cre16.g695050.t1.2	(M=1) 4.2.1.17 - Enoyl-CoA hydratase.
161				Cre17.g696700.t1.2	Cell wall protein pherophorin-C22
162				Cre17.g699800.t1.1	(M=71) PF12499 - Pherophorin
163				Cre17.g705300.t1.2	Pherophorin
164				Cre17.g705500.t1.1	(M=71) PF12499 - Pherophorin
165				Cre17.g708450.t1.1	(M=48) PF05548 - Gametolysin peptidase M11
166				Cre17.g708750.t1.2	Not annotated
167				Cre17.g708950.t1.1	(M=21) PF01822 - WSC domain
168				Cre17.g710300.t1.1	(M=71) PF12499 - Pherophorin
169				Cre17.g714800.t1.2	Hydroxyproline-rich cell wall protein
170				Cre17.g718468.t1.2	(M=48) PF05548 - Gametolysin peptidase M11
171				Cre17.g718500.t1.1	Matrix metalloproteinase, gamete lytic enzyme (G-lysin)
172				Cre17.g722300.t1.1	Not annotated
173				Cre17.g742700.t1.1	Histone-lysine N-methyltransferase
174				Cre17.g745097.t1.1	(M=6) PTHR10900:SF53 - FASCICLIN-LIKE PROTEIN
175				Cre24.g755997.t1.1	Cell wall protein pherophorin-C18
