# Supplementary material for: Cilia-based peptidergic signaling
Source: PLoS Biol. 2019 Dec 6;17(12):e3000566. doi: 10.1371/journal.pbio.3000566 (PMC6919629; doi:10.1371/journal.pbio.3000566)
Supplement: S7 Table — Our previous analysis identified 771 proteins encoded by the C. reinhardtii genome that have the characteristics expected of prepropeptides [13]. Ninety-nine of these proteins were identified in mating ectosomes. Accession number, Phytozome annotation, and gene symbol (when assigned) are provided, along with normalized total spectral counts, relative standard deviation, and information on the presence and number of putative prohormone convertase cleavage sites, amidation sites, furin cleavage sites, and furin/amidation sites. (XLSX) [file pbio.3000566.s013.xlsx]

## Sheet: Sheet1
S7 Table - Predicted C. reinhardtii prepropeptides found in mating ectosomes
#	Accession Number	Phytozome Annotation	Gene Symbol	Total spectral count (Mean)	Relative standard deviation (SD/ Mean)	C-Term Gly	(K/R)XX(K/R), (K/R)XXXX(K/R), (K/R)XXXXXX(K/R) number of sites	(K/R)XG(K/R), (K/R)XXXG(K/R) number of sites	(K/R)XX(K/R) number of sites	(K/R)XG(K/R) number of sites	(K/R)(K/R) number of sites	G(K/R)(K/R) number of sites	Furin site RX(K/R)R number of sites	Furin site with GRG(K/R)R number of sites
1	Cre06.g258800.t1.1	Hydroxyproline-rich glycoprotein component of the outer cell wall	GP2	563.737	0.346032		14	1	5	0	3	0	0	0
2	Cre04.g223100.t1.2	Carbonic anhydrase	CAH1	442.394	1.06253		7	1	4	1	3	1	0	0
3	Cre02.g077850.t1.2	Flagellar Associated Protein	FAP212	157.565	0.222535		15	0	4	0	8	1	0	0
4	Cre09.g401900.t1.2	Not Annnotated		155.277	0.14302		19	1	11	1	8	0	0	0
5	Cre14.g620600.t1.2	Cell wall protein pherophorin-C2	PHC2	149.794	0.502512		6	2	2	1	5	0	0	0
6	Cre12.g546550.t1.1	Fe-assimilating protein	FEA1	138.035	0.215741		9	0	2	0	4	1	0	0
7	Cre14.g616700.t1.1	Not Annnotated		127.135	0.26638	GR	22	1	7	1	5	1	0	0
8	Cre09.g393700.t1.1	Matrix metalloproteinase	MMP3	114.782	0.112821		22	0	8	0	6	1	1	0
9	Cre02.g102050.t1.1	Not Annnotated	FAP328	88.406	0.586945		21	0	7	0	11	0	0	0
10	Cre03.g144564.t1.1	Matrix metalloproteinase	MMP13	79.0358	0.407101		28	2	10	1	14	2	1	0
11	Cre02.g081050.t1.2	Flagellar Associated Protein	FAP24	74.7453	0.230591		6	0	2	0	1	0	0	0
12	Cre02.g077800.t1.2	Flagellar Associated Protein	FAP310	74.1411	0.482787		16	0	4	0	8	1	0	0
13	Cre04.g223050.t1.2	Carbonic anhydrase, alpha type, periplasmic	CAH2	69.6662	0.304094		8	1	4	1	3	1	0	0
14	Cre02.g088200.t1.2	Protein disulfide isomerase 1	RB60	68.8072	0.348981		25	0	10	0	9	0	0	0
15	Cre16.g657250.t1.2	Glyoxal or galactose oxidase	GOX19	67.3732	0.36803		4	0	1	0	4	2	0	0
16	Cre01.g028850.t1.2	(M=12) KOG1530 - Rhodanese-related sulfurtransferase		63.6791	0.18741		10	0	4	0	6	2	0	0
17	Cre17.g717950.t2.1	(M=71) PF12499 - Pherophorin	PHC28	62.6968	0.642665		9	1	4	1	3	0	0	0
18	Cre16.g693601.t1.1	Not Annnotated	ISG2	58.188	0.206331		5	1	1	0	2	1	0	0
19	Cre16.g693600.t1.2	Hydroxyproline-rich cell wall protein	FAP137	52.9237	0.18699		2	0	0	0	1	0	0	0
20	Cre17.g717900.t1.2	Cell wall protein pherophorin-C1	PHC1	52.3041	0.578307		10	2	4	2	4	0	0	0
21	Cre07.g330750.t1.1	(M=71) PF12499 - Pherophorin	PHC43	44.5455	0.426274		13	0	5	0	3	1	0	0
22	Cre05.g238687.t1.1	(M=71) PF12499 - Pherophorin	PHC35	44.1345	0.352182		17	1	6	1	8	0	2	0
23	Cre17.g718468.t1.2	(M=48) PF05548 - Gametolysin peptidase M11		42.6831	0.340917		9	0	3	0	5	2	1	0
24	Cre09.g393450.t1.1	Flagellar Associated Protein	FAP233	42.0015	0.14085		7	1	2	0	8	0	1	0
25	Cre12.g547302.t1.1	Not Annnotated		36.2242	0.532512		10	0	3	0	4	0	0	0
26	Cre13.g605200.t2.1	(M=48) PF05548 - Gametolysin peptidase M11	MMP29	35.7839	0.248042		16	0	4	0	9	0	1	0
27	Cre02.g077750.t1.2	Flagellar Associated Protein	FAP211	35.7342	0.409876		16	0	4	0	5	0	0	0
28	Cre12.g533100.t1.1	(M=2) PF07452 - CHRD domain		32.2182	0.135771		5	1	1	0	0	0	0	0
29	Cre17.g705500.t1.1	(M=71) PF12499 - Pherophorin	PHC23	31.0716	0.47965		8	0	1	0	1	0	0	0
30	Cre10.g421150.t1.1	(M=21) PF01822 - WSC domain		30.0284	0.786993		42	1	7	0	8	0	0	0
31	Cre17.g708450.t1.1	(M=48) PF05548 - Gametolysin peptidase M11	MMP33	28.7146	0.328258	G	21	1	3	0	10	1	2	0
32	Cre03.g170850.t1.1	(M=48) PF05548 - Gametolysin peptidase M11	MMP19	26.2067	0.247406		13	1	5	0	5	0	0	0
33	Cre11.g476600.t1.2	(M=2) PTHR11748//PTHR11748:SF29 - D-LACTATE DEHYDROGENASE // SUBFAMILY NOT NAMED		25.9082	0.164984		7	0	2	0	8	0	0	0
34	Cre03.g192250.t1.1	(M=50) KOG2302 - T-type voltage-gated Ca2+ channel, pore-forming alpha1I subunit	PHC69	25.8058	0.257636		21	0	12	0	7	1	0	0
35	Cre09.g396800.t1.1	Not Annnotated	CSE19	25.4877	0.238533		6	0	3	0	4	0	0	0
36	Cre06.g293150.t1.2	(M=4) KOG4754 - Predicted phosphoglycerate mutase	PGM12	25.061	0.60733		8	0	3	0	3	0	0	0
37	Cre16.g693500.t1.1	Hydroxyproline-rich cell wall protein	FAP40	24.8574	0.330135		2	1	0	0	4	0	0	0
38	Cre17.g708750.t1.2	Not Annnotated	NSG1	23.6878	0.201163		11	1	4	0	3	0	1	0
39	Cre02.g095150.t1.2	Not Annnotated		23.0055	0.604624		19	0	6	0	7	0	0	0
40	Cre02.g089450.t1.2	Not Annnotated	HRP5	20.9475	0.0714801		21	7	6	4	10	8	0	0
41	Cre06.g278162.t1.1	Cell wall protein pherophorin-C3	PHC3	18.6006	0.429151		13	0	3	0	0	0	0	0
42	Cre01.g017900.t1.1	(M=5) PF01011 - PQQ enzyme repeat		18.2763	0.51064		19	1	3	0	6	1	1	1
43	Cre14.g616650.t1.2	Not Annnotated		18.2101	0.461079	GR	22	0	8	0	5	0	0	0
44	Cre06.g263700.t1.1	Not Annnotated		16.6732	0.159269		6	0	2	0	7	1	1	1
45	Cre16.g687742.t1.1	(M=19) PF02469 - Fasciclin domain		16.3245	0.326681		11	0	6	0	8	0	0	0
46	Cre12.g546800.t1.1	(M=71) PF12499 - Pherophorin	PHC53	15.6352	1.04195	GRR	14	0	4	0	8	1	0	0
47	Cre16.g690950.t1.2	Not Annnotated		15.0549	0.798605		11	0	5	0	5	1	2	0
48	Cre09.g397660.t1.1	Not Annnotated		14.4734	0.265106		13	0	5	0	2	1	0	0
49	Cre16.g668700.t1.2	Not Annnotated		14.0942	0.236483		20	0	2	0	8	1	1	0
50	Cre01.g028950.t1.2	(M=12) KOG1530 - Rhodanese-related sulfurtransferase		13.943	0.294418		3	1	1	1	3	0	0	0
51	Cre06.g279400.t1.2	(M=4) 3.4.16.5 - Carboxypeptidase C.		13.7221	0.359901		15	2	5	2	7	1	0	0
52	Cre14.g632450.t1.1	(M=2) PTHR21131 - SERINE-TYPE ENDOPEPTIDASE INHIBITOR		13.6808	1.04612		11	1	5	1	3	1	0	0
53	Cre16.g657200.t1.1	(M=18) PF07250 - Glyoxal oxidase N-terminus	GOX17	13.6799	0.150679		4	0	1	0	5	3	0	0
54	Cre01.g033550.t1.2	Protein disulfide isomerase	PDI2	13.3144	0.305755		13	0	1	0	5	0	0	0
55	Cre09.g407700.t1.2	Cysteine endopeptidase	CEP1	13.2378	0.576356		10	0	4	0	7	0	0	0
56	Cre06.g307650.t1.1	(M=1) PF03537 - Glycoside-hydrolase family GH114		12.9683	0.34664		22	1	7	1	8	1	0	0
57	Cre10.g432600.t1.1	(M=19) PTHR10342 - ARYLSULFATASE	ARS18	12.7313	0.550734		26	1	10	1	9	1	0	0
58	Cre06.g278161.t1.1	(M=48) PF05548 - Gametolysin peptidase M11		12.5808	0.256906		13	0	2	0	8	1	0	0
59	Cre12.g552300.t1.2	C-type lectin	CTL3	12.0809	0.239666		7	2	1	1	2	0	0	0
60	Cre16.g689851.t1.1	(M=21) PF01822 - WSC domain		11.8619	0.398794		30	1	10	1	10	0	0	0
61	Cre16.g676150.t1.2	Mn superoxide dismutase	MSD3	11.7793	0.300859		7	0	3	0	4	0	0	0
62	Cre02.g115950.t1.2	(M=3) PTHR10963 - GLYCOSYL HYDROLASE-RELATED		11.3853	1.06464		6	1	2	1	2	0	0	0
63	Cre01.g045200.t1.1	(M=1) PF06351 - Allene oxide cyclase		11.2688	0.818145		2	0	1	0	2	1	0	0
64	Cre17.g696700.t1.2	Cell wall protein pherophorin-C22	PHC22	10.6116	0.689307		3	0	1	0	4	1	0	0
65	Cre10.g434850.t1.1	Not Annnotated		9.98972	0.254525		26	1	9	1	17	2	0	0
66	Cre05.g244350.t1.2	Not Annnotated		9.81368	0.888811		4	0	2	0	1	0	0	0
67	Cre09.g396772.t1.1	(M=48) PF05548 - Gametolysin peptidase M11		9.47477	0.255873		14	0	6	0	3	0	0	0
68	Cre13.g573800.t1.2	(M=2) 2.7.1.48 - Uridine kinase.		9.28958	0.453687		14	2	6	2	4	0	0	0
69	Cre03.g192201.t1.1	(M=32) KOG0487 - Transcription factor Abd-B, contains HOX domain	PHC51	8.83841	0.570282		15	0	5	0	4	1	0	0
70	Cre08.g370900.t1.1	(M=2) PTHR22870//PTHR22870:SF116 - REGULATOR OF CHROMOSOME CONDENSATION		8.63945	0.307857		10	1	5	1	3	1	0	0
71	Cre05.g242100.t1.1	(M=5) PTHR10795:SF112 - PREDICTED PROTEIN	SUB8	8.02046	0.836297		22	2	11	2	16	3	4	1
72	Cre10.g434650.t1.1	Copper transport accessory protein	CTR3	7.98179	0.643367		16	1	5	1	5	1	0	0
73	Cre11.g467632.t1.1	Not Annnotated		7.95551	0.42717		19	1	5	1	5	0	0	0
74	Cre14.g629050.t1.2	(M=1) PF02298 - Plastocyanin-like domain		7.88772	0.579863	G	7	1	1	1	3	0	0	0
75	Cre12.g552100.t1.1	Not Annnotated		6.99357	0.540592	GRR	7	0	1	0	2	1	0	0
76	Cre02.g085850.t1.1	Arylsulfatase	ARS6	6.61297	0.38019		26	0	9	0	4	0	0	0
77	Cre14.g609850.t1.2	Not Annnotated		6.57542	0.410042	G	7	0	1	0	5	1	0	0
78	Cre06.g308050.t1.2	Not Annnotated		6.16011	0.135264		8	0	2	0	2	0	0	0
79	Cre02.g095087.t1.1	Cysteine endopeptidase		5.74094	0.21628		16	1	5	0	2	0	0	0
80	Cre09.g388351.t1.1	(M=71) PF12499 - Pherophorin	PHC32	5.71453	0.592953	GRR	5	1	1	0	4	1	0	0
81	Cre07.g333400.t1.1	(M=48) PF05548 - Gametolysin peptidase M11	MMP23	5.51818	0.559162		12	0	4	0	8	0	1	0
82	Cre08.g363100.t1.1	(M=2) PTHR23301 - CHITIN BINDING PERITROPHIN-A		5.11426	0.719196	G	46	4	11	1	12	2	1	0
83	Cre01.g026500.t1.1	Pepsin-type aspartyl protease	ASP3	4.49968	0.597946		20	0	6	0	6	0	2	0
84	Cre17.g725350.t1.1	(M=1) PTHR12630 - N-LINKED OLIGOSACCHARIDE PROCESSING	GLC2B	4.38247	0.79587		23	0	9	0	3	2	2	2
85	Cre13.g567650.t1.1	(M=1) 3.4.14.2 - Dipeptidyl-peptidase II.		4.34041	0.651481		12	1	5	0	2	0	0	0
86	Cre14.g609700.t1.1	(M=9) PF03351 - DOMON domain		3.83496	0.627529		15	0	4	0	7	0	1	0
87	Cre10.g428950.t1.2	(M=4) PTHR11019//PTHR11019:SF30 - THIJ/PFPI		3.70569	0.78875		10	1	4	1	3	0	0	0
88	Cre10.g458850.t1.2	Not Annnotated	SRR32	3.53757	0.432486		9	0	2	0	8	1	0	0
89	Cre16.g692751.t1.1	(M=1) K13984 - thioredoxin domain-containing protein 5	PDI3	3.50795	0.647581		6	0	2	0	1	0	0	0
90	Cre17.g745097.t1.1	(M=6) PTHR10900:SF53 - FASCICLIN-LIKE PROTEIN		3.12507	0.886624		7	0	0	0	4	0	0	0
91	Cre02.g097000.t1.2	(M=1) K01464 - dihydropyrimidinase	DHP1	3.09126	1.04551		15	2	6	1	5	1	0	0
92	Cre02.g118650.t1.1	(M=71) PF12499 - Pherophorin	PHC47	2.47047	0.632897		21	3	8	1	7	2	1	0
93	Cre01.g038400.t1.2	Calreticulin 2, calcium-binding protein	CRT2	2.33988	0.496183		20	1	10	0	7	0	0	0
94	Cre17.g708950.t1.1	(M=21) PF01822 - WSC domain		2.32495	1.03864		15	2	4	0	7	0	1	0
95	Cre09.g415400.t1.1	(M=1) PF08314 - Secretory pathway protein Sec39		2.18949	1.00103		52	3	14	1	18	1	1	0
96	Cre08.g373346.t1.1	Not Annnotated		2.1424	0.499218		9	1	5	1	6	0	0	0
97	Cre06.g296300.t1.1	Scavenger receptor cysteine rich (SRCR) protein	SRR1	2.07093	1.01048	GR	17	7	9	5	8	4	0	0
98	Cre09.g409901.t1.1	(M=71) PF12499 - Pherophorin	PHC57	2.01413	0.458472		10	1	4	1	2	0	0	0
99	Cre06.g309550.t1.1	Not Annnotated		1.2113	0.822787		25	2	7	0	4	0	1	0
