# Supplementary material for: Cilia-based peptidergic signaling
Source: PLoS Biol. 2019 Dec 6;17(12):e3000566. doi: 10.1371/journal.pbio.3000566 (PMC6919629; doi:10.1371/journal.pbio.3000566)
Supplement: S8 Table — Proteases: Proteases were grouped based on their catalytic domains and the MEROPS database. Accession number, Phytozome annotation, assigned name, Pred Algo, TMHMM prediction, molecular mass, normalized total spectral counts, and relative standard deviation are reported, along with a brief description, the closest human homologue, and the MEROPS ID, clan, and family/Uniprot description. Gray highlighting identifies mating ectosomal proteases that were also in the soluble mating secretome [13]. Expression analysis: Published transcriptomic datasets [29, 30] were used to assess developmentally regulated expression of transcripts encoding the proteases identified in mating ectosomes. (XLSX) [file pbio.3000566.s014.xlsx]

## Sheet: Proteases
S8 Table - Proteases identified in mating ectosomes.
#	Accession Number	Phytozome Annotation	Assigned Name	Pred Algo, TMHMM	Molecular Mass (kDa)	Normalized Total spectral counts (Mean)	Relative standard deviation (SD/Mean)	Description	Human Homologue	MEROPS ID, clan, family/uniprot description
Metallo-endopeptidase
1	Cre02.g076200.t1.1	ZINC Metalloprotease		Type II membrane protein	175kDa	2.98945	0.164502			MER1183723, MA, M11
2	Cre02.g078950.t1.1	(M=48) PF05548 - Gametolysin peptidase M11		SP	93kDa	11.7019	0.579813	Non-peptidase homologue		MER1210120, MA, M11
3	Cre03.g144564.t1.1	Matrix metalloproteinase	MMP13	SP	81kDa	79.0358	0.407101		ADAM19	MER0108184,MA, M11
4	Cre03.g170850.t1.1	(M=48) PF05548 - Gametolysin peptidase M11	MMP19	SP	69kDa	26.2067	0.247406			MER1210141, MA, M11
5	Cre03.g201550.t1.2	(M=48) PF05548 - Gametolysin peptidase M11	MMP20	O	73kDa	5.85609	0.885382			MER0108189, MA, M11
6	Cre05.g232600.t1.1	(M=48) PF05548 - Gametolysin peptidase M11		O	58kDa	25.6821	0.198253			MER1210090, MA, M11
7	Cre05.g240900.t1.2	Metalloproteases, (1 of 7) PTHR11339:SF290 - PROTEIN T26A8.1		SP	128kDa	2.8079	1.04533	Zinc-dependent metalloprotease
8	Cre06.g278161.t1.1	(M=48) PF05548 - Gametolysin peptidase M11		SP	79kDa	12.5808	0.256906			MER1210110, MA, M11
9	Cre06.g278165.t1.1	(M=48) PF05548 - Gametolysin peptidase M11		SP	79kDa	34.3304	0.245231			MER1210104, MA, M11
10	Cre07.g333400.t1.1	(M=48) PF05548 - Gametolysin peptidase M11		SP	89kDa	5.51818	0.559162	Metal-binding motif HEXXHXXXXXH; degrades Pro- and Hydroxyproline-rich proteins of algal cell wall		MER1210096, MA, M11
11	Cre09.g393700.t1.1	Matrix metalloproteinase	MMP3	SP	71kDa	114.782	0.112821	Homology to MMP1 and MMP2		MER0042918,MA, M11
12	Cre09.g396772.t1.1	(M=48) PF05548 - Gametolysin peptidase M11		SP	107kDa	9.47477	0.255873			MER1210089, MA, M11
13	Cre13.g605200.t2.1	(M=48) PF05548 - Gametolysin peptidase M11	MMP29	SP	77kDa	35.7839	0.248042	Lysin, neutral zinc metallopeptidase, M peptidase family	TNF receptor	MER0103321, MA, M11
14	Cre14.g625850.t1.1	(M=48) PF05548 - Gametolysin peptidase M11		O	86kDa	13.8805	0.232045			MER1210097, MA, M11
15	Cre16.g692200.t1.1	Metalloproteinase of VMP family	MMP6	SP	91kDa	23.8708	0.925093			MER0108179, MA, M11
16	Cre17.g708450.t1.1	(M=48) PF05548 - Gametolysin peptidase M11		SP	85kDa	28.7146	0.328258			MER1210095, MA, M11
17	Cre17.g718468.t1.2	(M=48) PF05548 - Gametolysin peptidase M11		SP	68kDa	42.6831	0.340917			MER1210074, MA, M11
18	Cre17.g718500.t1.1	Matrix metalloproteinase, gamete lytic enzyme (G-lysin)	GLE1	SP	74kDa	203.172	0.265416			MER1210073, MA, M11
Serine Endopeptidases
19	Cre01.g049950.t1.1	PROPROTEIN CONVERTASE SUBTILISIN/KEXIN	VLE1	Type II membrane protein	123kDa	50.0152	0.186607	Sporangin, involved in digestion of sporangial/mother cell wall and daughter cell hatching of after mitosis	PC7 (PCSK7)	MER0155676, SB, S8
20	Cre03.g145827.t1.1	PROPROTEIN CONVERTASE SUBTILISIN/KEXIN		Type II membrane protein	159kDa	6.86783	0.407272		PC9 (PCSK9), Involved in plasma cholesterol homeostasis	MER0191652, SB, S8
21	Cre13.g579901.t1.1	SERINE ENDOPEPTIDASE DEGP2	DEGP2	O	71kDa	17.6526	0.396006	Periplasmic, contains C-terminal PDZ domain	Serine protease HTRA1	S1-C subfamily
22	Cre16.g685250.t1.2	PROPROTEIN CONVERTASE SUBTILISIN/KEXIN	SUB11	Type II membrane protein	162kDa	6.7791	0.475862		PC4 (PCSK4)	MER0176313, SB, S8
23	Cre17.g735450.t1.1	PROPROTEIN CONVERTASE SUBTILISIN/KEXIN	SUB14	Type II membrane protein	168kDa	18.0983	0.555106		PC2 (PCSK2)	MER0191652, SB, S8
Serine and Metallo Carboxypeptidases
24	Cre03.g191900.t1.2	(M=2) KOG1872 - Ubiquitin-specific protease		SP	345kDa	17.3427	0.628978	Thiol-dependent; intracellular peptidases that remove ubiquitin from polyubiquinated peptides	ubiquitin carboxyl-terminal hydrolase	Peptidase C19
25	Cre06.g279400.t1.2	(M=4) 3.4.16.5 - Carboxypeptidase C.	CPY-C	SP	64kDa	13.7221	0.359901	Ser carboxypeptidase	Ser carboxypeptidase CPVL precursor I and cathepsin A (CTSA)	MER0229939,SC, S10
26	Cre13.g567650.t1.1	(M=1) 3.4.14.2 - Dipeptidyl-peptidase II		SP	60kDa	4.34041	0.651481	Pro-Xaa carboxypeptidase, contains exopeptidases that hydrolyse prolyl bonds	DPP7, Release of N-terminal dipeptide, Xaa-Yaa-|-; extracellular region or secreted	MER0304837, SC, S28
27	Cre17.g728100.t1.2	Peptidase M20 family member		SP	50kDa	5.09188	0.546173	Metallocarboxypeptidase, IAA amino acid hydrolase/Carboxypeptidase Ss1	Amino-acid amidohydrolase like	MER0117418,MH, M20
Cysteine and Aspartyl Endoproteases
28	Cre01.g010832.t1.1	Cysteine protease family C1-related	CEP3	SP	66kDa	5.80083	0.823304	Extracellular region or secreted, lysosome	Cathepsin L2/Cathesin V	MER0428238, CA, C1
29	Cre01.g026500.t1.1	Pepsin-type aspartyl protease	ASP3	SP	54kDa	4.49968	0.597946	non-peptidase homologues	Aspartyl protease 3	MER0139654, AA, A1B
30	Cre01.g051950.t1.2	Pepsin-type aspartyl protease	ASP2	Type II membrane protein	75kDa	2.09839	0.677921		Pepsinogen, Cathepsin D/E like	MER0167325, AA, A1
31	Cre02.g095087.t1.1	Cysteine endopeptidase	CPR1	SP	69kDa	5.74094	0.21628	Extracellular space, lysosome	Cathepsin K (involved in ECM degradation and MMP activation)	MER0158598,CA, C1
32	Cre09.g407700.t1.2	Cysteine endopeptidase	CEP1	SP	54kDa	13.2378	0.576356	Pepsin-type aspartyl proteases; N-terminal cathepsin propeptide inhibitor domain (I29); C-terminal granulin (Cys-rich) domain; induced by sulphur starvation, extracellular space; lysosome	Cathepsin L (lysosomal Cys proteinase, Regulated by importin beta1, progranulin protease)	MER0138027, CA, C1
33	Cre14.g631100.t1.1	Cysteine endopeptidase	CEP13	SP	252kDa	16.6008	1.0664	Extracellular region or secreted, lysosome	Cathepsin L1/L2	MER0158602, CA, C1

## Sheet: Expression analysis
S8 Table - Proteases identified in mating ectosomes.
	From Ning et al. 2013										From Joo et al. 2017
	Normalized %RPKM value											Normalized FPKM value
Gametolysin	Vegetative cells		Resting gametes		Lysin treated gametes		dbcAMP treated gametes		Gene Symbol		Gametolysin	Vegetative cells		Resting gametes		Lysin treated gametes		dbcAMP treated gametes		Gene Symbol
Acession number	Asyn	Syn	G-	G+	G-	G+	G-	G+			Acession number	Asyn	Syn	G-	G+	G-	G+	G-	G+
Cre17.g718468	51.14	18.74	17.61	4.82	1.31	4.35	0.45	1.58			Cre06.g278161	0.20022	0.00576765	0.0450426	0.0238945	0.0145564	0.00247185	0.0076902	0.00865147
Cre03.g170850	32.44	6.73	51.69	4.37	3.31	0.7	0.34	0.41	MMP19		Cre14.g625850	0.175926	0	0.0216049	0.00347222	0.0320216	0.00501543	0.00694444	0.00636574
Cre16.g692200	31.68	30.07	8.39	26.41	0.26	0.64	0.12	2.43	MMP6		Cre09.g396772	0.113642	0.000289166	0.0280812	0.00167074	0.0447243	0.00192777	0.0117594	0.00655443
Cre17.g718500	8.6	7.02	5.22	15.88	5.19	21.28	5.2	31.6	GLE1		Cre06.g278165	0.0845485	0.0737216	0.17066	0.135021	0.05128	0.0469228	0.0831711	0.0812706
Cre07.g333400	4.54	2.43	13.95	8.13	38.43	23.07	5.2	4.25			Cre02.g076200	0.0630565	0.0354111	0.0835577	0.0693725	0.0401739	0.0479395	0.000207082	0.0116484
Cre02.g078950	1.51	0.72	6.48	8.23	30.36	32.88	12.64	7.2			Cre05.g240900	0.0546983	0.204545	0.170136	0.119696	0.0411238	0.0529878	0.0223451	0.0857595
Cre09.g393700	1.36	0.73	7.09	19.17	3.34	12.6	20.98	34.72			Cre03.g144564	0.0414472	0.0166202	0.104399	0.0654888	0.352807	0.132027	0.0345426	0.0261613
Cre17.g708450	1.11	0.16	6.72	8.15	9.12	11.47	33.71	29.58			Cre09.g393700	0.00983599	0.00586043	0.0472193	0.147547	0.0385424	0.0913115	0.152956	0.2986
Cre13.g605200	0.49	0.47	2.3	3.71	5.8	12.57	29.11	45.56	MMP29
											Subtilisin proteases
Subtilisin proteases											Cre01.g049950	0.10286	0.0290868	0.0279222	0.00330408	0.0496154	0.0021937	0.0178746	0.0225869	VLE1
Cre01.g049950	45.54	10.1	11.7	1.39	19.37	0.24	2.48	9.18			Cre03.g145827	0.0139709	0.00772857	0.0777103	0.0998769	0.348295	0.299857	0.0145795	0.0269226
Cre16.g685250	3.56	3.7	7.82	7.23	49.72	21.1	3.97	2.89	sub11		Cre16.g685250	0.0274054	0.0333335	0.0608453	0.059855	0.376956	0.248685	0.0438986	0.0246565	SUB11
Cre17.g735450	0.09	0.12	1.77	6.86	3.09	5.59	29.94	52.54	sub14		Cre17.g735450	0.000747186	0.000839974	0.0201366	0.05816	0.0320264	0.05201	0.277025	0.504321	SUB14
											Cre13.g579901	0.0914234	0.0162933	0.0440522	0.0437505	0.0283624	0.0362073	0.0082975	0.00565739
Cysteine endoproteases
Cre14.g631100	12.14	9.59	29.87	26.8	1.76	6.37	1.61	11.87	Cep13		Cysteine and aspartyl endoproteases
Cre09.g407700	12.05	18.64	30.9	22.15	6.25	6.61	2.01	1.4	Cep1		Cre01.g010832	0.04	0.02	0	0	0	0.01	0.01	0	CEP3
Cre01.g051950	9.5	5.94	7.08	10.02	27.01	28	7.21	5.23	ASP2		Cre01.g026500	0.01	0	0.01	0.01	0.2	0.31	0.02	0.01	ASP3
											Cre01.g051950	0.04	0.03	0.03	0.05	0.12	0.14	0.03	0.03	ASP2
											Cre02.g095087	0.06	0.15	0.01	0.08	0.1	0.11	0.13	0.22	CPR1
											Cre09.g407700	0.05	0.08	0.12	0.09	0.03	0.03	0.01	0.01	CEP1
											Cre14.g631100	0.1	0.08	0.24	0.22	0.04	0.05	0	0.06	CEP13
