# Supplementary material for: Cilia-based peptidergic signaling
Source: PLoS Biol. 2019 Dec 6;17(12):e3000566. doi: 10.1371/journal.pbio.3000566 (PMC6919629; doi:10.1371/journal.pbio.3000566)
Supplement: S1 Data — (XLSX) [file pbio.3000566.s016.xlsx]

## Sheet: Fig. 2B
Fig. 2B. Immunoblot analysis of CrPAM expression in minus and plus vegetative (V-, V+) and gametic (G-, G+) cells. Fold change of CrPAM expression with respect to V- was calculated. N1 thru N4 were independent replicates.
	V-	V+	G-	G+	10'	1 h
N1	1	0.85	1.42	1.55	2.74	1.52
N2	1	1.02	2.19	3.04	2.56	3.27
N3	1	0.92	2.97	4.36		3.69
N4	1	2.31	2.23	6.65		4.09

## Sheet: Fig. 2C
Fig. 2C. PHM and PAL specific activities (pmol product/µg protein.h) assayed in detergent soluble fractions of minus and plus vegetative (V-, V+), gametic (G-, G+) and mixed gametic (-/+; 10', 1h ) cells. N1 through N5 were independent biological replicates.
	CrPHM activity
	V-	V+	G-	G+	10'	1 h
N1	0.58	0.65	0.15	0.79	0.28	0.23
N2	0.61	0.77	0.32	1.04	0.68	0.6
N3	0.27	0.53	0.1	0.32		0.24
N4	0.24	0.47	0.07	0.17		0.36
N5	0.22	0.37	0.07	0.21		0.14
	CrPAL activity
	V-	V+	G-	G+	10'	1 h
N1	1.67	1.79	2.1	2.43	2.66	3.01
N2	0.54	0.37	1.07	1.43	1.63	1.58
N3	0.79	1.12	1.55	2.5		1.83
N4	0.8	2.21	1.13	2.26		1.33
N5	0.83	1.01	1.59	3.15		1.95

## Sheet: Fig. 2E
Fig. 2E. Quantification of CrPAM immunofluorescence integrated intensity in cell bodies of minus and plus vegetative cells (V-, V+) and resting gametes (G-, G+). Background was determined for each cell and subtracted.
		CrPAM integrated intensity
		V-	V+	G-	G+
	Cell 1	927.608	385.545	2864.58	3900.28
	Cell 2	410.566	818.087	3805.13	2589.88
	Cell 3	251.757	795.244	2944.62	3877.76
	Cell 4	1132.29	493.211	7895.96	5760.52
	Cell 5	832.681	646.517	2468.04	2104.6
	Cell 6	918.393	809.538	2125.53	3620.09
	Cell 7	847.387	297.532	2981.83	5279.09
	Cell 8	739.355	311.281	5378.46	3919.04
	Cell 9	437.099	390.902	1886.04	5005.77
	Cell 10	512.174	766.31	2463.18	3551.22
	Cell 11	426.05	1065.12	2607.53	6330.83
	Cell 12	766.432	432.819	4626.89	2807.72
	Cell 13	520.821	1136.99	2811.47	1352.97
	Cell 14	884.447	387.079	3343.42	4991.82
	Cell 15	773.457	767.877	4529.15	8853.57
	Cell 16	708.32	853.834	4664.63	4933.31
	Cell 17	676.974	1297.16	4951.14	4506.29
	Cell 18	536.051	279.68	2214.62	2886.43
	Cell 19	565.551	562.672	2716.95	5264.46
	Cell 20	519.165	839.873	1530.95	4642.67
	Cell 21	606.746	760.93		2982.35
	Cell 22	471.035			2779.9
	Cell 23	471.035			4356.01
	Cell 24				5273.31

## Sheet: Fig. 2F
Fig. 2F. Quantification of CrPAM‐positive puncta along the length of cilia of minus and plus vegetative (V-, V+) and gametic (G-, G+) cells.
	Number of Puncta
	V-	V+	G-	G+
Cilia 1	2	9	23	6
Cilia 2	2	12	17	9
Cilia 3	3	2	14	3
Cilia 4	3	11	13	4
Cilia 5	1	8	15	3
Cilia 6	5	7	13	8
Cilia 7	2	11	5	1
Cilia 8	6	4	12	1
Cilia 9	3	9	5	5
Cilia 10	3	9	8	7
Cilia 11	2	6	10	5
Cilia 12	2	9	11	7
Cilia 13	1	9	14	4
Cilia 14	4	9	12	4
Cilia 15	2	9	15	6
Cilia 16	3	8	6	5
Cilia 17	0	9	16	5
Cilia 18	7	13	15	5
Cilia 19	8	6	11	3
Cilia 20	7	9	6	5
Cilia 21	4	9	4	7
Cilia 22	6	6	7	6
Cilia 23	7	10	5	5
Cilia 24	6	6	6	4
Cilia 25	8	8	9	3
Cilia 26	6	9	7	11
Cilia 27	3	10	6	9
Cilia 28	4	7	2	5
Cilia 29	3	9	4	3
Cilia 30	6	8	7	5
Cilia 31	3	9	10	5
Cilia 32			5	4
Cilia 33			7	3
Cilia 34			6	5
Cilia 35			8	5
Cilia 36			7	7
Cilia 37			8	7
Cilia 38			9	10
Cilia 39			7	6
Cilia 40				7
Cilia 41				4
Cilia 42				7
Cilia 43				7
Cilia 44				3
Cilia 45				7
Cilia 46				10
Cilia 47				7
Cilia 48				10
Cilia 49				12
Cilia 50				8
Cilia 51				11
Cilia 52				6
Cilia 53				7
Cilia 54				7
Cilia 55				10
Cilia 56				3
Cilia 57				11
Cilia 58				9
Cilia 59				8
Cilia 60				2
Cilia 61				6
Cilia 62				6
Cilia 63				7

## Sheet: Fig. 3C
Fig. 3C. PHM and PAL specific activities (pmol product/µg protein.h) were measured in the 20,000 xg supernatant (20K xg sup), ectosome‐rich pellet (E) and soluble secretome (S) fractions prepared from the mating medium of mixed CC124 minus and CC125+ plus gametes. N1 thru N3 were independent biological replicates.
	CrPHM activity
	20Kxg sup	E	S
N1	0.04	0.71	0
N2	0.06	0.58	0
N3	0.12	0.65	0
	CrPAL activity
	20Kxg sup	E	S
N1	0.1	0.88	0
N2	0.19	1.28	0
N3	0.18	1.02	0

## Sheet: Fig. 3E
Fig. 3E. The diameters (nm) of negatively stained ectosomes isolated from the mating medium of mixed CC124-/CC125+ gametes were measured from micrographs. N1 thru N4 were independent ectosome preparations; 100 ectosomes were measured from each preparation.
	Ectosome diameter (nm)
# Ectosomes	N1	N2	N3	N4
1	143.96	125.721	132.582	139.064
2	145.992	122.5	103.554	109.405
3	139.808	109.074	172.966	148.96
4	257.238	121.949	173.338	125.681
5	123.508	158.299	347.961	167.675
6	98.165	129.418	104.564	89.909
7	153.851	194.02	126.686	124.631
8	148.564	209.388	192.673	111.518
9	188.568	135.385	120.37	116.997
10	121.099	161.611	577.338	103.361
11	132.388	270.376	119.293	122.384
12	252.988	146.466	114.433	115.145
13	109.086	186.372	301.01	124.614
14	90.564	260.884	413.76	118.556
15	168.175	237.395	135.388	196.475
16	155.139	142.077	211.655	196.475
17	147.213	148.972	112.361	514.798
18	158.107	199.867	341.726	514.798
19	128.077	142.042	104.622	208.333
20	160.974	115.948	681.701	191.681
21	110.81	167.701	310.944	131.492
22	178.149	144.663	192.625	170.554
23	91.046	182.322	149.096	160.273
24	116.804	150.602	180.364	124.289
25	96.855	120.482	143.236	125.142
26	101.966	172.293	168.551	101.888
27	104.338	163.096	98.764	149.166
28	144.3	137.371	398.96	128.218
29	150.429	133.077	301.521	122.711
30	96.319	124.044	165.385	127.372
31	196.243	202.503	250.567	138.96
32	185.395	648.18	310.087	156.17
33	160.974	150.845	138.827	109.748
34	163.036	147.354	206.617	197.39
35	191.069	267.251	148.067	197.39
36	102.104	561.141	129.82	177.193
37	173.574	142.349	107.964	175.675
38	230.077	133.73	171.751	111.203
39	140.031	125.111	198.938	321.945
40	131.721	122.711	220.702	204.284
41	115.467	165.872	114.63	158.759
42	107.141	252.797	106.512	186.356
43	117.407	154.364	447.056	209.132
44	92.285	132.435	200.047	185.523
45	117.625	156.375	242.498	115.077
46	89.99	128.847	232.864	173.972
47	93.932	189.851	163.311	116.504
48	96.085	201.989	408.397	117.914
49	102.486	210.458	776.372	154.539
50	139.92	174.556	196.239	134.297
51	90.979	177.72	287.878	166.756
52	94.622	106.458	125.052	106.983
53	124.001	180.108	196.239	134.911
54	130.653	154.332	190.452	112.26
55	182.704	152.881	168.332	135.14
56	129.033	104.164	151.663	253.142
57	129.797	235.299	132.724	123.525
58	128.492	229.463	201.795	228.461
59	95.405	183.785	232.864	140.752
60	105.105	113.387	225.888	229.397
61	123.409	114.529	117.101	121.738
62	135.061	155.282	130.349	142.099
63	247.331	158.019	126.343	143.963
64	91.666	154.521	130.678	132.094
65	124.906	209.36	109.244	124.408
66	99.132	125.342	212.775	103.744
67	106.281	188.455	140.781	103.468
68	125.148	98.209	153.87	115.557
69	259.882	160.064	102.777	92.586
70	125.671	205.173	211.564	145.444
71	134.696	189.065	232.964	104.976
72	195.481	265.06	288.329	125.93
73	167.484	162.762	95.426	165.196
74	125.587	196.13	203.879	249.967
75	166.724	115.719	93.727	164.806
76	238.639	384.999	134.953	188.908
77	174.904	167.123	109.244	146.357
78	257.212	179.012	127.692	151.11
79	130.221	200.973	114.605	106.851
80	118.742	197.916	130.678	155.58
81	138.417	140.898	206.697	116.075
82	250.4	670.271	123.252	124.361
83	168.76	289.9	140.094	183.385
84	120.537	242.81	111.957	169.736
85	166.169	233.42	259.415	118.631
86	135.074	226.747	109.076	103.49
87	149.164	131.373	141.826	124.962
88	145.311	178.218	140.773	163.042
89	250.345	96.633	98.32	129.093
90	273.885	149.166	128.628	120.689
91	263.03	174.242	154.378	185.879
92	92.692	221.026	91.463	153.567
93	141.972	254.61	264.263	138.805
94	112.949	148.646	224.529	158.205
95	92.879	112.503	227.818	136.786
96	102.889	137.364	263.636	100.28
97	144.519	154.327	163.889	160.162
98	106.612	103.411	248.134	108.486
99	110.087	146.704	166.887	123.45
100	289.367	123.662	233.727	108.895

## Sheet: Fig. 4B
Fig. 4B. Transcriptomic data (normalized FPKM values) for the four subtilisin‐like type 2 membrane endoproteases of interest were reported by Joo et al., 2017: data are shown for asyncronous (Asyn) and synchronous (Syn) vegetative cells, minus and plus resting gametes, Lysin-treated gametes and dbcAMP-treated gametes.
	Normalized FPKM value
	Vegetative		Resting		Lysin treated		dbcAMP treated
	Asyn	Syn	minus	plus	minus	plus	minus	plus
VLE1	0.10286	0.0290868	0.0279222	0.00330408	0.0496154	0.0021937	0.0178746	0.0225869
Cre03.g145827	0.0139709	0.00772857	0.0777103	0.0998769	0.348295	0.299857	0.0145795	0.0269226
Cre16.g685250	0.0274054	0.0333335	0.0608453	0.059855	0.376956	0.248685	0.0438986	0.0246565
Cre17.g735450	0.000747186	0.000839974	0.0201366	0.05816	0.0320264	0.05201	0.277025	0.504321

## Sheet: Fig. 5B
Fig. 5B. Peptides derived from the three amidated protein precursors identified in mating ectosomes were detected in multiple gel slices; the sum of these spectral counts is reported. N1 thru N6 were independent biological replicates.
		Total spectral counts
		Cre17.g722300	Cre12.g487700	Cre03.g204500
	N1	28.72	114.88	47.87
	N2	21.02	69.05	29.02
	N3	18.65	102.05	37.31
	N4	5.32	94.83	71.79
	N5	5.63	82.5	80.63
	N6	3.78	95.39	99.17

## Sheet: Fig. 5C
Fig. 5C. Total spectral counts in each gel slice are reported for the three amidated protein precursors identified in mating ectosomes. The apparent molecular mass ranges encompassed by each gel slice are indicated . N1 thru N6 were independent biological replicates.
	Total spectral count
	Cre03.g204500
	>100KDa	50-100KDa	25-50KDa	<25KDa
N1	17	23	0	0
N2	14	15	0	0
N3	15	19	0	0
N4	30	51	0	0
N5	40	46	0	0
N6	43	62	0	0
	Total spectral count
	Cre12.g487700
	>100KDa	50-100KDa	25-50KDa	<25KDa
N1	91	5	0	0
N2	69	0	0	0
N3	79	14	0	0
N4	107	0	0	0
N5	88	0	0	0
N6	101	0	0	0
	Total spectral count
	Cre17.g722300
	>100KDa	50-100KDa	25-50KDa	<25KDa
N1	24	0	0	0
N2	21	0	0	0
N3	17	0	0	0
N4	6	0	0	0
N5	6	0	0	0
N6	4	0	0	0

## Sheet: Fig. 6C
Fig. 6C. The chemotaxis index (CI) was measured over a period of 4 h in response to 10 μM GATI‐amide, GATI‐OH, GATI‐Gly, M‐N medium and 0.1% DMSO (vehicle control). N1 thru N3 were independent biological replicates.
		Chemotaxis index (CI)
		0.1%DMSO
		0 h	1 h	2 h	3 h	4 h
	N1	0	0.57	0.66	1.08	1
	N2	0	0.37	0.91	0.86	1
	N3	0	0.79	0.8	0.89	1
		GATI-NH2
		0 h	1 h	2 h	3 h	4 h
	N1	0	0.56	0.98	1.59	1.42
	N2	0	0.6	1.05	1.08	1.32
	N3	0	0.9	1.09	1.53	1.31
		M-N medium
		0 h	1 h	2 h	3 h	4 h
	N1	0	0.68	0.55	0.8	0.74
	N2	0	0.25	0.47	0.69	0.84
		GATI-OH
		0 h	1 h	2 h	3 h	4 h
	N1	0	0.44	0.82	0.92	1.14
	N2	0	0.67	0.95	0.7	0.96
		GATI-G
		0 h	1 h	2 h	3 h	4 h
	N1	0	0.43	0.56	0.79	1.37
	N2	0	0.4	0.43	0.72	0.79

[truncated: 16 more sheets: Fig. 6D, Fig. 6E, Fig. 6G, Fig. 6H, Fig. 7A, Fig. 7B, Fig. 7C, Fig. 7D, Fig. 7E, Fig. 8B, Fig. 8D, Fig. S1, Fig. S2A, Fig. S2B, Fig. S3A, Fig. S5]
